# Supplementary material for: A 3D gene expression atlas of the floral meristem based on spatial reconstruction of single nucleus RNA sequencing data
Source: Nat Commun. 2022 May 20;13:2838. doi: 10.1038/s41467-022-30177-y (PMC9122980; doi:10.1038/s41467-022-30177-y)
Supplement: Supplementary file 4 — Supplementary Data 1 [file 41467_2022_30177_MOESM4_ESM.xls]

## Sheet: overview
Supplementary Data 1: UMAP cluster annotations and markers
cluster_markers
Identified markers genes per UMAP cluster and its associated significance using the function FindAllMarkers (Wilcox test, one-sided) in the SEURAT R package (only genes with p_val_adj<0.05 are shown)
cluster_annotation
annotation of clusters in UMAP space

## Sheet: cluster_annotation
cluster_no	annotation
0	epidermis
1	(pro-)cambium
2	cortex
3	dividing cells
4	floral meristem
5	S-phase cells
6	dividing cells
7	mesophyll
8	xylem parenchyma
9	epidermis
10	epidermis/dividing
11	epidermis/dividing
12	phloem

## Sheet: cluster_markers
p_val	avg_log2FC	pct.1	pct.2	p_val_adj	cluster	gene	symbol
0	1.56583	0.921	0.406	0	0	AT2G42840	PDF1
0	1.41592	0.79	0.207	0	0	AT2G26250	KCS10
7.72507e-247	0.963972	0.689	0.201	1.52323e-242	0	AT2G47240	LACS1
6.09552e-239	0.856858	0.578	0.137	1.20192e-234	0	AT3G23560	ALF5
1.94083e-234	1.11055	0.623	0.177	3.82693e-230	0	AT1G72970	HTH
4.6698e-224	0.799125	0.569	0.141	9.20791e-220	0	AT4G21750	ATML1
6.48002e-223	1.21646	0.575	0.15	1.27773e-218	0	AT1G02205	CER22
3.30614e-207	0.83754	0.617	0.183	6.51905e-203	0	AT3G26932	DRB3
3.85871e-198	1.06561	0.708	0.291	7.6086e-194	0	AT3G08770	LTP6
1.38919e-156	1.15296	0.486	0.147	2.7392e-152	0	AT3G04290	LTL1
2.8924e-152	0.704204	0.377	0.083	5.70323e-148	0	AT3G05600	ATEH1
2.04473e-151	0.710879	0.485	0.143	4.03181e-147	0	AT5G45670	NA
2.32183e-151	0.866387	0.707	0.327	4.57818e-147	0	AT2G38540	LTP1
5.41127e-143	0.891009	0.394	0.099	1.06699e-138	0	AT1G02190	CER1-L1
8.76726e-141	0.883466	0.679	0.315	1.72873e-136	0	AT4G29030	NA
4.29114e-140	0.522364	0.513	0.159	8.46127e-136	0	AT4G04890	PDF2
7.57293e-136	0.575139	0.329	0.067	1.49323e-131	0	AT4G15630	CASPL1E1
1.04306e-131	0.574559	0.42	0.119	2.0567e-127	0	AT5G23940	PEL3
2.01847e-131	0.794739	0.456	0.14	3.98003e-127	0	AT5G25610	RD22
1.81507e-130	0.452499	0.419	0.113	3.57895e-126	0	AT5G46880	HDG5
7.79446e-126	0.58354	0.479	0.16	1.53691e-121	0	AT4G39330	CAD9
2.76863e-125	0.596981	0.436	0.134	5.45919e-121	0	AT2G27385	NA
6.20838e-122	0.635063	0.382	0.105	1.22417e-117	0	AT4G38620	MYB4
1.90289e-120	0.477729	0.378	0.102	3.75212e-116	0	AT1G17200	CASPL2A1
1.32599e-115	0.498312	0.363	0.098	2.61459e-111	0	AT1G05230	HDG2
2.45404e-114	0.600354	0.346	0.09	4.83887e-110	0	AT1G10060	BCAT1
3.91007e-114	0.616839	0.365	0.102	7.70987e-110	0	AT1G49430	LRD2
3.78655e-113	0.465694	0.351	0.092	7.46633e-109	0	AT4G36250	ALDH3F1
3.21054e-112	0.460109	0.325	0.08	6.33054e-108	0	AT1G51460	FOP2
2.33686e-110	0.523856	0.375	0.108	4.60783e-106	0	AT1G30530	UGT78D1
8.13053e-107	0.458782	0.338	0.091	1.60318e-102	0	AT3G16370	NA
1.73571e-105	0.377964	0.306	0.074	3.42248e-101	0	AT5G41070	DRB5
1.60077e-103	0.432846	0.358	0.103	3.15639e-99	0	AT5G18460	NA
2.24922e-103	0.481441	0.291	0.07	4.43501e-99	0	AT1G78170	NA
7.46983e-103	0.390096	0.336	0.091	1.4729e-98	0	AT1G17840	WBC11
2.136e-101	0.461112	0.344	0.098	4.21177e-97	0	AT1G71695	NA
3.59445e-99	0.305098	0.209	0.035	7.08754e-95	0	AT1G11303	NA
9.38222e-94	0.369995	0.193	0.031	1.84999e-89	0	AT5G45920	NA
4.86744e-89	0.398897	0.264	0.065	9.59761e-85	0	AT1G64710	NA
1.13354e-88	0.345264	0.258	0.062	2.23511e-84	0	AT3G43720	LTPG2
1.13273e-86	0.40932	0.349	0.113	2.23351e-82	0	AT2G32690	GRP23
2.08902e-84	0.374405	0.219	0.047	4.11913e-80	0	AT2G23910	NA
3.68737e-84	0.390815	0.293	0.084	7.27077e-80	0	AT2G28470	BGAL8
8.03839e-84	0.756185	0.339	0.114	1.58501e-79	0	AT4G23670	NA
7.11214e-83	0.371787	0.339	0.111	1.40237e-78	0	AT5G51750	SBT1.3
1.15033e-81	0.309611	0.167	0.026	2.26821e-77	0	AT1G06360	NA
2.03747e-81	0.335951	0.241	0.059	4.01749e-77	0	AT2G34150	WAVE1
1.06275e-79	0.391442	0.182	0.033	2.09554e-75	0	AT3G24420	DLK2
5.14786e-79	0.347824	0.218	0.049	1.01506e-74	0	AT5G22500	FAR1
4.19658e-76	0.41905	0.231	0.059	8.27481e-72	0	AT4G18970	NA
1.55007e-74	0.366625	0.314	0.104	3.05643e-70	0	AT2G41540	GPDHC1
3.26066e-74	0.406684	0.338	0.12	6.42938e-70	0	AT1G27950	LTPG1
9.15436e-71	0.574095	0.565	0.317	1.80506e-66	0	AT1G36160	SFR3
1.38182e-68	0.306873	0.182	0.038	2.72468e-64	0	AT5G15310	MYB16
1.08122e-67	0.449197	0.314	0.114	2.13195e-63	0	AT3G26510	NA
1.1652e-67	0.257028	0.197	0.046	2.29755e-63	0	AT1G05170	NA
2.48833e-67	0.552201	0.536	0.281	4.90649e-63	0	AT1G54410	HIRD11
3.65105e-65	0.407076	0.415	0.185	7.19915e-61	0	AT1G12330	NA
5.83855e-63	0.461483	1	1	1.15125e-58	0	AT2G21660	RBGA3
1.69226e-62	0.299483	0.229	0.066	3.3368e-58	0	AT2G47630	MAGL9
4.22161e-61	0.304273	0.304	0.112	8.32418e-57	0	AT3G02110	SCPL25
4.29908e-61	0.312735	0.229	0.068	8.47693e-57	0	AT3G55110	ABCG18
3.603e-60	0.365995	0.312	0.118	7.1044e-56	0	AT5G57800	YRE
5.77624e-59	0.297183	0.21	0.059	1.13896e-54	0	AT4G30470	NA
1.01685e-58	0.317239	0.179	0.044	2.00502e-54	0	AT1G06080	ATADS1
1.13916e-58	0.479548	0.174	0.042	2.2462e-54	0	AT5G22430	NA
2.11774e-58	0.272111	0.251	0.082	4.17575e-54	0	AT4G33180	NA
3.71245e-58	0.626278	0.36	0.158	7.3202e-54	0	AT5G08640	FLS1
1.76128e-56	0.255509	0.241	0.078	3.47289e-52	0	AT1G78210	NA
1.28452e-54	0.25404	0.118	0.02	2.53282e-50	0	AT3G62610	PFG2
1.42992e-53	0.297987	0.191	0.053	2.81952e-49	0	AT5G45950	NA
1.9345e-52	0.372042	0.416	0.2	3.81445e-48	0	AT1G02065	SPL8
1.17896e-51	0.273299	0.111	0.018	2.32468e-47	0	AT3G15950	NAI2
4.46357e-50	0.269266	0.191	0.057	8.80127e-46	0	AT4G32460	BDX
7.06184e-50	0.349847	0.348	0.16	1.39245e-45	0	AT2G26910	PEC1
7.82519e-50	0.44468	0.423	0.218	1.54297e-45	0	AT5G16560	KAN1
2.43694e-49	0.472457	0.437	0.235	4.80517e-45	0	AT5G13930	TT4
1.10156e-46	0.437051	0.199	0.065	2.17206e-42	0	AT4G15760	MO1
1.25282e-45	0.928086	0.371	0.195	2.47032e-41	0	AT1G54040	TASTY
2.50956e-45	0.26524	0.232	0.086	4.94835e-41	0	AT4G27870	NA
3.66155e-44	0.322714	0.267	0.111	7.21984e-40	0	AT4G25640	FFT
5.70195e-43	0.581537	0.187	0.063	1.12431e-38	0	AT5G07990	TT7
1.01703e-41	0.524644	0.302	0.14	2.00538e-37	0	AT1G24020	MLP423
2.97522e-39	0.316511	0.231	0.093	5.86654e-35	0	AT4G13540	ADR
2.06568e-38	0.322461	0.392	0.209	4.07311e-34	0	AT5G62230	ERL1
1.05695e-37	0.418416	0.312	0.156	2.0841e-33	0	AT4G00180	YAB3
2.31547e-37	0.251717	0.168	0.056	4.56565e-33	0	AT1G65060	4CL3
1.6442e-35	0.254216	0.213	0.085	3.24203e-31	0	AT5G57123	NA
2.81518e-35	0.316653	0.241	0.103	5.55097e-31	0	AT5G37300	WSD1
9.9922e-34	0.29263	0.196	0.078	1.97026e-29	0	AT5G62210	NA
8.39374e-33	0.322841	0.265	0.126	1.65508e-28	0	AT3G51240	TT6
8.73336e-32	0.268043	0.197	0.079	1.72204e-27	0	AT2G15050	LTP7
5.09046e-30	0.711831	0.311	0.177	1.00374e-25	0	AT2G05520	GRP3
1.52912e-29	0.451927	0.572	0.427	3.01511e-25	0	AT3G52930	FBA8
3.33752e-28	0.274256	0.414	0.253	6.58093e-24	0	AT5G07180	ERL2
3.14795e-25	0.253359	0.208	0.099	6.20713e-21	0	AT2G42065	NA
1.13043e-24	0.257161	0.192	0.089	2.22898e-20	0	AT3G52870	NA
2.90979e-24	0.336469	0.512	0.362	5.73752e-20	0	AT1G69120	ATAP1
4.12669e-22	0.374927	0.352	0.225	8.137e-18	0	AT3G22370	HSR3
4.01608e-21	0.340696	0.61	0.491	7.9189e-17	0	AT5G15230	GASA4
3.39924e-19	0.284792	0.191	0.097	6.70261e-15	0	AT3G16400	NSP1
1.67181e-18	0.456658	0.483	0.366	3.29648e-14	0	AT2G36460	FBA6
2.85027e-17	0.390215	0.294	0.188	5.62016e-13	0	AT2G03760	SULT202A1
4.23626e-14	0.36027	0.716	0.642	8.35305e-10	0	AT1G32230	RIMB1
8.25814e-14	0.619197	0.066	0.024	1.62834e-09	0	AT5G33370	CUS2
3.25323e-12	0.287031	0.526	0.437	6.41472e-08	0	AT5G53460	GLT1
2.31336e-10	0.287173	0.227	0.154	4.56148e-06	0	AT2G47520	HRE2
2.75037e-160	0.519988	0.334	0.051	5.42319e-156	1	AT1G27660	NA
2.25074e-155	0.89056	0.539	0.161	4.438e-151	1	AT5G20540	BRXL4
3.80107e-154	0.641901	0.462	0.113	7.49496e-150	1	AT2G46590	DAG2
3.00244e-148	1.49489	0.482	0.139	5.92021e-144	1	AT1G75500	WAT1
5.03508e-137	0.510878	0.422	0.101	9.92818e-133	1	AT4G29100	BHLH68
1.31649e-132	0.513773	0.331	0.063	2.59585e-128	1	AT1G25530	NA
1.25013e-131	0.64331	0.389	0.09	2.46501e-127	1	AT4G20270	BAM3
2.51619e-127	0.524455	0.438	0.119	4.96143e-123	1	AT3G56480	SCAB3
9.86691e-123	0.535374	0.433	0.117	1.94556e-118	1	AT4G24060	NA
8.14267e-120	0.462337	0.29	0.053	1.60557e-115	1	AT5G35670	IQD33
7.61552e-113	0.41606	0.276	0.05	1.50163e-108	1	AT3G61850	DAG1
9.21117e-112	0.466688	0.322	0.071	1.81626e-107	1	AT5G57685	LSB1
1.18183e-111	0.582808	0.39	0.107	2.33033e-107	1	AT3G25560	NIK2
6.38853e-111	0.766721	0.223	0.032	1.25969e-106	1	AT5G24800	BZO2H2
3.84502e-109	0.837116	0.439	0.146	7.58161e-105	1	AT1G70370	PG2
7.34489e-109	0.466973	0.277	0.053	1.44826e-104	1	AT3G63440	CKX6
8.57037e-109	0.795152	0.541	0.213	1.68991e-104	1	AT4G37080	NA
1.65035e-106	0.348539	0.239	0.039	3.25416e-102	1	AT5G58300	NA
2.75224e-105	0.365023	0.224	0.034	5.42687e-101	1	AT2G01950	VH1
1.10462e-104	0.329709	0.185	0.021	2.17809e-100	1	AT1G73850	NA
2.61005e-101	0.446592	0.155	0.014	5.14649e-97	1	AT1G47410	NA
4.38095e-100	0.68598	0.731	0.406	8.63835e-96	1	AT1G33470	NA
4.95232e-96	0.53363	0.308	0.076	9.76499e-92	1	AT5G61480	TDR
2.86867e-95	0.645617	0.393	0.123	5.65644e-91	1	AT2G28570	NA
2.81972e-94	0.296318	0.129	0.009	5.55993e-90	1	AT2G31900	XIF
5.38592e-92	0.58211	0.246	0.05	1.062e-87	1	AT4G32880	HB-8
3.8385e-88	0.263446	0.2	0.032	7.56876e-84	1	AT3G56810	NA
5.48783e-88	0.370727	0.208	0.036	1.08209e-83	1	AT4G19230	CYP707A1
6.19344e-87	0.382102	0.269	0.062	1.22122e-82	1	AT1G28400	NA
2.47136e-85	0.816119	0.337	0.102	4.87303e-81	1	AT1G62380	ATACO2
3.06741e-83	0.277575	0.166	0.023	6.04832e-79	1	AT5G57340	NA
3.67958e-83	0.317973	0.243	0.052	7.2554e-79	1	AT4G37650	SHR
1.56637e-81	0.468091	0.263	0.063	3.08856e-77	1	AT2G19110	HMA4
1.59121e-80	0.269028	0.183	0.03	3.13754e-76	1	AT1G10750	NA
7.2357e-80	0.394769	0.208	0.04	1.42674e-75	1	AT3G21420	LBO1
8.83721e-79	0.369856	0.184	0.031	1.74252e-74	1	AT2G01913	NA
2.31499e-78	0.68104	0.583	0.294	4.56469e-74	1	AT5G43810	ZLL
3.38704e-78	0.352649	0.202	0.038	6.67857e-74	1	AT4G39190	NA
9.14933e-76	0.462636	0.28	0.076	1.80407e-71	1	AT1G69580	NA
1.30207e-74	0.29935	0.17	0.028	2.56742e-70	1	AT2G47860	SETH6
1.68766e-74	0.419511	0.315	0.096	3.32772e-70	1	AT4G14740	FL3
2.64693e-74	0.381409	0.155	0.023	5.21922e-70	1	AT2G28810	NA
2.68416e-74	0.268491	0.182	0.032	5.29263e-70	1	AT2G26700	PID2
2.03894e-73	0.294305	0.184	0.033	4.02038e-69	1	AT5G52600	MYB82
7.54966e-73	0.313441	0.208	0.044	1.48864e-68	1	AT1G70550	NA
2.19758e-72	0.504607	0.393	0.15	4.33319e-68	1	AT4G30520	SARK
1.4456e-71	0.567598	0.579	0.282	2.85043e-67	1	AT2G24700	NA
6.12009e-71	0.423851	0.402	0.154	1.20676e-66	1	AT5G64340	SAC51
2.12104e-69	0.321403	0.257	0.069	4.18227e-65	1	AT3G22810	FL2
2.45556e-69	0.376836	0.239	0.061	4.84188e-65	1	AT2G02130	PDF2.3
9.65119e-67	0.267157	0.229	0.057	1.90302e-62	1	AT2G38800	NA
6.15108e-66	0.500894	0.139	0.021	1.21287e-61	1	AT5G19530	ACL5
1.63815e-65	0.536935	0.31	0.104	3.2301e-61	1	AT3G14990	DJ1A
1.8524e-65	0.264251	0.182	0.037	3.65257e-61	1	AT2G41130	STC8
3.25606e-65	0.401558	0.264	0.077	6.4203e-61	1	AT5G60200	TMO6
4.12266e-65	0.362215	0.308	0.099	8.12905e-61	1	AT1G76780	NA
1.43703e-64	0.513767	0.364	0.139	2.83353e-60	1	AT5G57130	SMXL5
4.54252e-64	0.325339	0.269	0.08	8.95695e-60	1	AT2G32010	CVL1
1.27324e-63	0.407159	0.294	0.096	2.51057e-59	1	AT2G40640	NA
2.10631e-61	0.304412	0.201	0.048	4.15323e-57	1	AT1G61660	ATBHLH112
2.57771e-61	0.84613	0.482	0.245	5.08273e-57	1	AT4G35190	LOG5
3.24549e-60	0.289846	0.215	0.056	6.39946e-56	1	AT2G33310	IAA13
1.49063e-59	0.492971	0.611	0.354	2.93921e-55	1	AT2G33620	AHL10
1.01888e-58	0.540509	0.444	0.204	2.00903e-54	1	AT2G39700	XPA4
3.39678e-56	0.269192	0.232	0.067	6.69777e-52	1	AT5G50150	LOTR1
5.10123e-56	0.323453	0.241	0.073	1.00586e-51	1	AT2G31280	LL2
5.27523e-56	0.338834	0.134	0.023	1.04017e-51	1	AT1G46480	WOX4
1.0179e-55	0.335914	0.166	0.036	2.00709e-51	1	AT3G53100	NA
7.61306e-54	0.33635	0.244	0.077	1.50114e-49	1	AT3G42670	CLSY1
9.62361e-54	0.470735	0.266	0.091	1.89758e-49	1	AT2G21050	LAX2
5.98348e-53	0.29222	0.261	0.086	1.17982e-48	1	AT1G05470	CVP2
9.94676e-53	0.474281	0.553	0.305	1.9613e-48	1	AT1G19850	MP
1.21862e-51	0.499044	0.368	0.165	2.40288e-47	1	AT5G51870	AGL71
2.48039e-51	0.252314	0.211	0.06	4.89084e-47	1	AT3G16340	PDR1
5.43118e-51	0.697301	0.131	0.025	1.07092e-46	1	AT5G08370	ATAGAL2
6.27657e-51	0.373204	0.429	0.202	1.23761e-46	1	AT2G26730	NA
1.48259e-49	0.322149	0.252	0.085	2.92337e-45	1	AT1G55210	NA
3.61534e-49	0.366662	0.372	0.167	7.12872e-45	1	AT5G09460	SACL1
4.09e-48	0.276084	0.149	0.034	8.06466e-44	1	AT3G44730	KP1
4.99485e-48	0.288328	0.209	0.063	9.84884e-44	1	AT1G14630	NA
1.89827e-47	0.266899	0.231	0.075	3.74302e-43	1	AT2G28510	DOF2.1
3.40856e-47	0.359693	0.249	0.086	6.72099e-43	1	AT1G24070	CSLA10
1.13198e-46	0.300572	0.162	0.04	2.23203e-42	1	AT4G29920	SMXL4
1.78852e-46	0.349465	0.299	0.118	3.52661e-42	1	AT3G54390	NA
1.69156e-45	0.261079	0.236	0.08	3.33542e-41	1	AT5G01890	PXC2
2.55958e-45	0.311168	0.293	0.117	5.04698e-41	1	AT3G06770	NA
1.63506e-44	0.283018	0.309	0.126	3.22401e-40	1	AT5G03610	NA
3.4466e-44	0.34265	0.366	0.167	6.796e-40	1	AT1G21830	NA
4.59812e-44	0.337545	0.323	0.139	9.06658e-40	1	AT3G16770	RAP2.3
7.84131e-44	0.382183	0.376	0.182	1.54615e-39	1	AT3G13510	NA
8.5675e-44	0.378883	0.245	0.089	1.68934e-39	1	AT2G17770	FDP
1.16179e-43	0.406915	0.556	0.323	2.29082e-39	1	AT4G36520	AUXILIN-LIKE4
1.60671e-42	0.345517	0.317	0.138	3.16812e-38	1	AT5G65310	HB5
1.6376e-42	0.295399	0.099	0.016	3.22901e-38	1	AT5G23810	AAP7
3.68129e-42	0.522453	0.121	0.026	7.25877e-38	1	AT2G22620	NA
4.02297e-42	0.380222	0.466	0.254	7.93249e-38	1	AT2G29890	VLN1
3.55066e-40	0.330431	0.363	0.177	7.0012e-36	1	AT3G13480	NA
4.25992e-40	0.532422	0.694	0.528	8.3997e-36	1	AT3G51950	NA
3.16741e-39	0.457432	0.293	0.128	6.24549e-35	1	AT1G52400	BGLU18
4.2264e-39	0.258786	0.103	0.02	8.33362e-35	1	AT1G68810	T5L1
6.65608e-39	0.251288	0.16	0.046	1.31245e-34	1	AT3G25710	TMO5
6.15347e-38	0.474126	0.551	0.348	1.21334e-33	1	AT5G02380	MT2B
8.83205e-38	0.27241	0.161	0.047	1.7415e-33	1	AT3G15680	NA
2.20332e-37	0.291721	0.175	0.055	4.3445e-33	1	AT1G78370	GSTU20
5.52374e-37	0.26998	0.184	0.06	1.08917e-32	1	AT2G26170	MAX1
9.06749e-37	0.384227	0.121	0.029	1.78793e-32	1	AT3G14570	GSL4
1.62532e-36	0.253224	0.211	0.077	3.20481e-32	1	AT1G29950	SACL3
2.03958e-35	0.506546	0.294	0.135	4.02165e-31	1	AT3G59100	GSL11
6.51802e-35	0.342758	0.286	0.129	1.28522e-30	1	AT1G52410	TSA1
7.7432e-35	0.40958	0.377	0.205	1.5268e-30	1	AT1G26260	CIB5
9.06089e-34	0.331862	0.175	0.06	1.78663e-29	1	AT4G31910	PIZ
1.48104e-33	0.28424	0.091	0.018	2.92031e-29	1	AT1G79840	GL2
2.3678e-33	0.395671	0.562	0.365	4.66883e-29	1	AT3G06435	NA
1.68383e-32	0.304742	0.234	0.097	3.32017e-28	1	AT5G50010	SACL2
3.6114e-32	0.264811	0.291	0.135	7.12096e-28	1	AT3G16500	PAP1
4.71862e-32	0.325042	0.268	0.12	9.30418e-28	1	AT1G22030	NA
7.36427e-32	0.285199	0.232	0.097	1.45209e-27	1	AT5G47370	HAT2
3.70616e-29	0.342362	0.287	0.141	7.3078e-25	1	AT1G76180	ERD14
1.18094e-28	0.26946	0.295	0.148	2.32858e-24	1	AT1G65960	GAD2
6.4765e-28	0.28861	0.37	0.207	1.27704e-23	1	AT1G52150	ICU4
1.16368e-26	0.333757	0.551	0.39	2.29455e-22	1	AT4G27070	TSB2
1.24325e-26	0.277939	0.344	0.188	2.45144e-22	1	AT1G63650	EGL3
2.54153e-26	0.257007	0.276	0.137	5.0114e-22	1	AT4G18070	NA
6.72303e-26	0.376542	0.271	0.134	1.32565e-21	1	AT5G40450	RBB1
3.42168e-25	0.265062	0.499	0.321	6.74688e-21	1	AT5G62165	FYF
2.15416e-23	0.320775	0.228	0.111	4.24758e-19	1	AT2G38120	WAV5
3.33067e-23	0.262566	0.238	0.118	6.56741e-19	1	AT3G54820	PIP2D
7.67105e-22	0.334505	0.592	0.448	1.51258e-17	1	AT5G65670	IAA9
1.14666e-21	0.253054	0.323	0.186	2.26098e-17	1	AT5G47730	NA
2.77307e-21	0.270289	0.213	0.104	5.46794e-17	1	AT3G50630	KRP2
4.83536e-20	0.340678	0.506	0.365	9.53436e-16	1	AT2G18160	GBF5
1.46965e-18	0.27148	0.447	0.31	2.89786e-14	1	AT5G60690	REV
1.56184e-18	0.250524	0.547	0.402	3.07963e-14	1	AT4G21326	SBT3.12
3.17341e-18	0.361842	0.876	0.814	6.25734e-14	1	AT4G39260	RBGA6
1.54706e-17	0.316153	0.716	0.597	3.05049e-13	1	AT5G25560	NA
1.12439e-16	0.256557	0.141	0.064	2.21707e-12	1	AT5G54500	FQR1
2.73591e-15	0.307457	0.22	0.124	5.39466e-11	1	AT3G50660	SNP2
1.38889e-14	0.286539	0.486	0.368	2.73861e-10	1	AT2G01930	BPC1
1.56167e-13	0.252871	0.445	0.332	3.0793e-09	1	AT3G18000	XPL1
1.84527e-13	0.272693	0.331	0.224	3.63851e-09	1	AT4G37870	PEPCK
2.50079e-07	0.25388	0.278	0.208	0.00493105	1	AT4G34050	CCOAOMT1
1.97947e-156	0.991518	0.715	0.294	3.90312e-152	2	AT5G44620	CYP706A3
3.3015e-140	1.02581	0.769	0.399	6.5099e-136	2	AT2G02100	PDF2.2
3.11408e-126	0.475298	0.324	0.063	6.14034e-122	2	AT5G03150	JKD
7.16199e-126	0.481773	0.338	0.07	1.4122e-121	2	AT3G10450	SCPL7
2.28603e-115	1.01812	0.772	0.449	4.50759e-111	2	AT1G21310	RSH
8.9523e-114	1.32843	0.457	0.153	1.76521e-109	2	AT5G44630	NA
1.627e-108	0.716729	0.63	0.283	3.20811e-104	2	AT5G27930	EGR2
8.85993e-108	0.383609	0.277	0.053	1.747e-103	2	AT4G10060	NA
3.12371e-99	0.634268	0.524	0.208	6.15933e-95	2	AT5G65640	NFL
4.34639e-92	0.49553	0.321	0.084	8.5702e-88	2	AT5G07770	FH16
8.16593e-79	0.870893	0.476	0.206	1.61016e-74	2	AT4G11320	CP2
1.22776e-76	0.588175	0.545	0.248	2.4209e-72	2	AT4G00870	BHLH14
3.11018e-73	0.482375	0.228	0.052	6.13265e-69	2	AT2G23060	NA
5.882e-68	0.427209	0.369	0.134	1.15981e-63	2	AT1G62500	NA
6.93146e-68	0.425464	0.385	0.146	1.36674e-63	2	AT4G31650	NA
2.28993e-67	0.333406	0.277	0.081	4.51529e-63	2	AT2G17280	NA
2.99489e-67	0.448865	0.509	0.238	5.90532e-63	2	AT5G08000	PDCB2
4.7384e-66	0.437756	0.349	0.125	9.34318e-62	2	AT1G12090	ELP
2.92961e-65	0.327846	0.266	0.077	5.7766e-61	2	AT2G06925	PLA2-ALPHA
5.51243e-64	0.311201	0.221	0.055	1.08694e-59	2	AT5G15780	NA
2.03187e-62	0.388049	0.391	0.157	4.00645e-58	2	AT2G33810	SPL3
3.71032e-61	0.591704	0.607	0.35	7.31602e-57	2	AT1G20620	SEN2
4.63633e-61	0.401085	0.21	0.053	9.14192e-57	2	AT3G55240	NA
2.37559e-60	0.344964	0.271	0.084	4.68419e-56	2	AT2G30370	EPFL6
4.68643e-60	0.423338	0.448	0.204	9.24071e-56	2	AT5G44730	NA
1.93777e-58	0.325484	0.26	0.08	3.8209e-54	2	AT2G20340	ATAAS
6.73815e-54	0.460018	0.716	0.486	1.32863e-49	2	AT5G27730	NA
1.42546e-53	0.268456	0.226	0.066	2.81071e-49	2	AT5G46330	FLS2
1.78979e-53	0.308801	0.3	0.108	3.52911e-49	2	AT5G13140	NA
6.19844e-53	0.339586	0.349	0.14	1.22221e-48	2	AT5G42030	ABIL4
1.65522e-52	0.36261	0.3	0.11	3.26375e-48	2	AT4G29310	NA
2.53917e-52	0.468228	0.194	0.051	5.00674e-48	2	AT4G10380	NLM8
1.63164e-51	0.437151	0.389	0.175	3.21726e-47	2	AT2G28900	OEP16-1
1.11868e-50	0.461057	0.221	0.067	2.20581e-46	2	AT3G22142	NA
1.44224e-50	0.287135	0.236	0.075	2.8438e-46	2	AT4G34220	RDK1
1.47365e-50	0.301186	0.196	0.054	2.90574e-46	2	AT4G21215	NA
3.87969e-48	0.288942	0.216	0.066	7.64997e-44	2	AT3G14660	CYP72A13
1.28693e-47	0.519118	0.463	0.251	2.53758e-43	2	AT2G36910	PGP1
1.46099e-47	0.525339	0.435	0.22	2.88078e-43	2	AT4G08150	KNAT1
2.5783e-47	0.630467	0.685	0.458	5.0839e-43	2	AT5G28640	GIF1
1.95961e-45	0.437303	0.572	0.336	3.86395e-41	2	AT5G20635	AGG3
5.35847e-45	0.25385	0.274	0.103	1.05658e-40	2	AT1G33970	IAN9
4.36521e-43	0.269596	0.291	0.116	8.60733e-39	2	AT1G22430	NA
1.57863e-42	0.482338	0.334	0.15	3.11275e-38	2	AT5G24770	VSP2
2.47612e-42	0.26302	0.193	0.059	4.88241e-38	2	AT4G13190	NA
3.61101e-42	0.301087	0.144	0.035	7.12019e-38	2	AT2G39980	NA
4.35462e-42	0.414557	0.543	0.316	8.58643e-38	2	AT3G18000	XPL1
8.06583e-42	0.702976	0.424	0.225	1.59042e-37	2	AT1G62480	NA
2.92504e-41	0.326522	0.277	0.11	5.7676e-37	2	AT2G10940	NA
7.23773e-41	0.477519	0.671	0.475	1.42714e-36	2	AT4G21960	PRXR1
2.41767e-40	0.419559	0.371	0.181	4.76717e-36	2	AT3G22120	CWLP
8.06657e-40	0.389857	0.389	0.196	1.59057e-35	2	AT5G54770	TZ
9.25219e-40	0.384019	0.197	0.065	1.82435e-35	2	AT2G38170	RCI4
4.229e-39	0.498757	0.597	0.399	8.33875e-35	2	AT3G09390	MT2A
4.88371e-39	0.433282	0.41	0.215	9.62969e-35	2	AT4G13495	NA
6.26078e-39	0.338642	0.379	0.19	1.2345e-34	2	AT1G70160	NA
8.77983e-39	0.254398	0.21	0.073	1.73121e-34	2	AT1G49750	NA
3.37582e-38	0.259736	0.218	0.079	6.65644e-34	2	AT5G04460	NA
5.18253e-38	0.307769	0.266	0.11	1.02189e-33	2	AT4G30650	NA
8.1963e-37	0.392316	0.406	0.213	1.61615e-32	2	AT3G16240	TIP2;1
1.94452e-36	0.260082	0.349	0.168	3.8342e-32	2	AT1G60260	BGLU5
2.72562e-36	0.38462	0.28	0.123	5.37438e-32	2	AT3G16180	NRT1.12
1.98971e-35	0.31626	0.469	0.267	3.92332e-31	2	AT2G05310	NA
3.01422e-35	0.352222	0.263	0.112	5.94344e-31	2	AT5G53660	GRF7
1.17737e-34	0.306015	0.19	0.066	2.32153e-30	2	AT2G33480	NAC041
2.08534e-34	0.386178	0.187	0.065	4.11187e-30	2	AT5G42530	NA
2.26349e-34	0.344797	0.524	0.318	4.46315e-30	2	AT5G62165	FYF
6.8086e-34	0.374019	0.265	0.115	1.34252e-29	2	AT3G57520	SIP2
4.44095e-33	0.342657	0.618	0.422	8.75666e-29	2	AT1G30330	ARF6
1.89856e-32	0.324318	0.399	0.222	3.74359e-28	2	AT5G07030	NA
8.30202e-32	0.268587	0.282	0.131	1.63699e-27	2	AT1G70510	KNAT2
2.10352e-31	0.282006	0.389	0.213	4.14773e-27	2	AT3G46970	PHS2
4.57569e-31	0.341135	0.611	0.424	9.02234e-27	2	AT4G08980	SKIP18
9.90011e-31	0.29064	0.348	0.183	1.9521e-26	2	AT1G23380	KNAT6S
1.02478e-30	0.255529	0.302	0.147	2.02066e-26	2	AT4G32295	KIX9
4.66408e-30	0.256485	0.299	0.147	9.19664e-26	2	AT3G52180	SEX4
7.7485e-30	0.345004	0.365	0.198	1.52785e-25	2	AT4G34590	GBF6
1.13206e-29	0.270451	0.329	0.17	2.2322e-25	2	AT1G10760	SOP1
1.76654e-29	0.261942	0.335	0.171	3.48327e-25	2	AT2G34660	MRP2
3.72877e-29	0.293862	0.27	0.128	7.3524e-25	2	AT5G37600	GSR
7.92803e-29	0.283246	0.23	0.101	1.56325e-24	2	AT5G65730	XTH6
6.55306e-28	0.327284	0.389	0.219	1.29213e-23	2	AT3G26740	CCL
4.39574e-27	0.415158	0.228	0.102	8.66751e-23	2	AT4G15210	RAM1
1.41739e-26	0.442728	0.553	0.401	2.79482e-22	2	AT3G19820	EVE1
1.53371e-25	0.266391	0.302	0.161	3.02416e-21	2	AT1G76580	NA
4.69313e-25	0.259179	0.2	0.086	9.25391e-21	2	AT4G26255	NA
3.13342e-24	0.321894	0.68	0.53	6.17849e-20	2	AT1G67090	RBCS1A
1.1376e-21	0.299214	0.277	0.151	2.24313e-17	2	AT5G28300	GT2L
3.1254e-21	0.305301	0.239	0.121	6.16267e-17	2	AT1G20450	LTI45
8.80908e-20	0.256574	0.338	0.206	1.73697e-15	2	AT5G09870	MUM3
4.54859e-19	0.292198	0.309	0.184	8.96891e-15	2	AT5G65660	NA
4.86015e-19	0.285944	0.231	0.122	9.58325e-15	2	AT5G15970	KIN2
2.20274e-18	0.25445	0.923	0.885	4.34336e-14	2	AT2G18440	NA
2.39534e-18	0.310687	0.292	0.171	4.72314e-14	2	AT2G30860	GSTF9
1.10159e-16	0.267981	0.399	0.274	2.17212e-12	2	AT5G19090	NA
6.47765e-15	0.341901	0.258	0.156	1.27726e-10	2	AT4G30020	NA
6.86802e-15	0.264352	0.26	0.159	1.35424e-10	2	AT5G47060	NA
3.58787e-14	0.274213	0.68	0.576	7.07457e-10	2	AT1G29930	LHCB1.3
3.26736e-13	0.290527	0.432	0.325	6.44259e-09	2	AT4G14270	NA
9.5135e-11	0.309957	0.226	0.142	1.87587e-06	2	AT5G40450	RBB1
6.34638e-09	0.369246	0.351	0.264	0.000125138	2	AT4G20320	CTPS4
1.45232e-08	0.378695	0.447	0.377	0.000286369	2	AT5G65630	GTE7
0	2.22427	0.872	0.167	0	3	AT4G23800	3XHMG-BOX2
0	1.62487	0.886	0.171	0	3	AT3G23890	TOPII
0	1.38531	0.821	0.149	0	3	AT3G19050	POK2
0	1.25527	0.754	0.107	0	3	AT5G60930	NA
0	1.24341	0.671	0.062	0	3	AT1G72250	NA
0	1.16513	0.589	0.076	0	3	AT2G47500	NA
0	1.15478	0.709	0.071	0	3	AT3G44050	NA
0	1.1382	0.593	0.057	0	3	AT5G55520	NA
0	1.04978	0.551	0.044	0	3	AT3G01710	NA
0	1.0433	0.564	0.063	0	3	AT4G11080	3XHMG-BOX1
0	1.01542	0.614	0.051	0	3	AT4G38062	NA
0	1.00187	0.617	0.069	0	3	AT3G20150	NA
0	1.00114	0.625	0.06	0	3	AT4G05190	ATK5
0	1.00082	0.592	0.049	0	3	AT4G01730	NA
0	0.943437	0.562	0.052	0	3	AT2G22610	NA
0	0.94307	0.534	0.053	0	3	AT1G44110	CYCA1;1
0	0.932887	0.617	0.069	0	3	AT5G51600	PLE
0	0.910051	0.561	0.045	0	3	AT2G37420	NA
0	0.881478	0.509	0.034	0	3	AT5G01910	NA
2.95157e-300	1.06158	0.572	0.074	5.81991e-296	3	AT4G14330	PAKRP2
1.58324e-295	0.761166	0.514	0.054	3.12184e-291	3	AT3G23670	PAKRP1L
2.82994e-288	0.821574	0.442	0.037	5.58007e-284	3	AT3G55660	ROPGEF6
2.45314e-280	0.847074	0.458	0.043	4.8371e-276	3	AT3G03130	NA
1.92942e-279	0.819124	0.54	0.068	3.80442e-275	3	AT1G02690	IMPA-6
1.91379e-275	0.594089	0.408	0.031	3.77361e-271	3	AT5G23910	NA
1.07774e-273	0.889738	0.512	0.062	2.12508e-269	3	AT5G17160	NA
9.80904e-273	0.741017	0.505	0.058	1.93415e-268	3	AT1G72670	IQD8
3.71966e-272	1.13229	0.483	0.055	7.33443e-268	3	AT4G15830	NA
4.5447e-269	1.0149	0.544	0.075	8.96124e-265	3	AT2G28620	RSW7
2.59683e-262	0.637193	0.413	0.035	5.12043e-258	3	AT4G03100	NA
2.25751e-256	0.577899	0.379	0.028	4.45136e-252	3	AT3G10310	NA
4.16089e-251	0.620435	0.441	0.045	8.20444e-247	3	AT5G67270	EB1C
3.78392e-244	0.801953	0.431	0.046	7.46113e-240	3	AT1G16630	NA
3.02492e-241	0.85633	0.611	0.113	5.96454e-237	3	AT3G17360	POK1
2.24432e-239	0.603663	0.385	0.034	4.42535e-235	3	AT3G58650	TRM7
6.6158e-237	0.962325	0.467	0.06	1.3045e-232	3	AT3G25980	MAD2
1.25018e-232	0.733421	0.417	0.045	2.4651e-228	3	AT4G26660	NA
1.78315e-232	0.962417	0.55	0.093	3.51601e-228	3	AT1G50490	UBC20
1.63075e-229	0.601392	0.414	0.045	3.21551e-225	3	AT1G59540	ZCF125
1.76185e-229	0.617478	0.405	0.042	3.47401e-225	3	AT3G27330	NA
3.78484e-228	0.637989	0.407	0.043	7.46296e-224	3	AT1G16070	TLP8
5.79435e-222	0.622608	0.481	0.068	1.14253e-217	3	AT4G37110	NA
6.67598e-221	0.620871	0.377	0.037	1.31637e-216	3	AT4G37490	CYCB1;1
1.03697e-218	0.625104	0.422	0.05	2.04471e-214	3	AT4G21270	KATAP
2.17989e-218	0.517525	0.36	0.033	4.2983e-214	3	AT1G65710	NA
7.41719e-218	1.00744	0.45	0.062	1.46252e-213	3	AT1G03780	TPX2
3.02855e-216	0.600101	0.455	0.061	5.97169e-212	3	AT1G20610	CYCB2;3
5.00996e-215	0.526147	0.383	0.04	9.87865e-211	3	AT5G60150	NA
1.32292e-213	0.585125	0.436	0.056	2.60854e-209	3	AT5G37010	NA
2.9907e-212	0.645019	0.422	0.052	5.89705e-208	3	AT1G76540	CDKB2;1
2.27586e-209	1.13179	0.544	0.105	4.48753e-205	3	AT1G02730	SOS6
7.85635e-209	0.434281	0.31	0.023	1.54911e-204	3	AT1G05440	NA
5.00248e-208	0.578405	0.346	0.032	9.86389e-204	3	AT2G16270	NA
3.82725e-207	0.573593	0.352	0.034	7.54657e-203	3	AT1G17480	IQD7
1.79102e-202	0.848169	0.456	0.07	3.53153e-198	3	AT1G76310	CYCB2;4
1.0749e-200	0.541589	0.355	0.036	2.11948e-196	3	AT1G20930	CDKB2;2
1.80513e-198	0.81406	0.453	0.071	3.55935e-194	3	AT4G02150	MOS6
3.43368e-196	0.545298	0.391	0.048	6.77052e-192	3	AT4G05520	EHD2
3.92933e-196	1.10159	0.491	0.087	7.74785e-192	3	AT4G02800	MADA1
1.45342e-195	0.527313	0.371	0.042	2.86585e-191	3	AT3G48900	SEND1
4.4574e-194	0.993408	0.402	0.054	8.7891e-190	3	AT5G66230	NA
2.32139e-192	0.502808	0.355	0.039	4.57732e-188	3	AT5G11510	MYB3R-4
2.75585e-192	1.4982	0.488	0.092	5.43399e-188	3	AT2G25060	ENODL14
5.00507e-191	0.713103	0.43	0.064	9.86899e-187	3	AT1G18370	NACK1
5.35874e-190	0.986796	0.441	0.07	1.05664e-185	3	AT3G51280	NA
1.15908e-188	0.502294	0.33	0.033	2.28547e-184	3	AT1G09515	NA
2.08506e-188	0.401558	0.287	0.022	4.11133e-184	3	AT4G09060	NA
4.50334e-188	0.626242	0.382	0.048	8.87968e-184	3	AT3G15550	NA
1.7461e-187	0.535805	0.343	0.036	3.44296e-183	3	AT4G32830	AUR1
1.09693e-185	0.695709	0.526	0.105	2.16293e-181	3	AT2G36200	NA
2.37801e-185	0.658783	0.441	0.07	4.68897e-181	3	AT2G33400	NA
2.53146e-185	0.40696	0.304	0.027	4.99153e-181	3	AT5G27550	NA
1.60815e-180	0.759322	0.329	0.035	3.17095e-176	3	AT3G12870	NA
2.23921e-180	0.546065	0.235	0.013	4.41527e-176	3	AT5G37247	NA
4.17287e-178	0.827532	0.59	0.146	8.22807e-174	3	AT2G29550	TUB7
4.14247e-176	0.468963	0.305	0.029	8.16813e-172	3	AT2G33560	BUBR1
1.68208e-174	0.585213	0.396	0.058	3.31672e-170	3	AT3G17680	NA
3.4726e-171	1.0691	0.466	0.089	6.84728e-167	3	AT1G08560	SYP111
4.38118e-171	0.483096	0.315	0.034	8.63882e-167	3	AT2G20590	RTN17
2.81544e-170	0.377536	0.245	0.016	5.55149e-166	3	AT3G46616	NA
1.11764e-169	0.433205	0.343	0.042	2.20377e-165	3	AT4G14150	PAKRP1
2.21957e-169	1.57432	0.62	0.185	4.37655e-165	3	AT5G13840	FZR3
3.12796e-166	0.402445	0.274	0.024	6.16771e-162	3	AT4G13370	CORD3
1.7427e-165	0.673992	0.374	0.055	3.43626e-161	3	AT5G48310	RASD1
1.61469e-164	0.565703	0.442	0.079	3.18384e-160	3	AT1G20060	NA
3.09077e-163	0.350522	0.24	0.017	6.09438e-159	3	AT1G04760	VAMP726
4.04137e-163	0.336108	0.223	0.013	7.96877e-159	3	AT3G27730	RCK
2.42716e-161	0.962516	0.802	0.352	4.78588e-157	3	AT1G50010	TUA2
5.1535e-160	0.376237	0.271	0.025	1.01617e-155	3	AT1G76740	NA
1.47707e-159	0.586202	0.396	0.065	2.91249e-155	3	AT2G26180	IQD6
4.52276e-159	0.520944	0.424	0.075	8.91798e-155	3	AT1G50240	TIO
2.70954e-158	0.450755	0.269	0.025	5.34266e-154	3	AT5G05940	ROPGEF5
5.47886e-158	0.340323	0.218	0.013	1.08032e-153	3	AT3G46614	NA
3.30994e-155	1.23585	0.377	0.062	6.52655e-151	3	AT5G56120	NA
7.48405e-155	0.471594	0.333	0.044	1.47571e-150	3	AT1G09470	ATNEAP3
2.00212e-153	0.418424	0.299	0.034	3.94779e-149	3	AT5G48460	ATFIM2
1.89532e-152	0.33558	0.235	0.018	3.73718e-148	3	AT3G60840	MAP65-4
5.56969e-152	0.395369	0.268	0.026	1.09823e-147	3	AT3G26050	NA
7.82197e-151	0.490103	0.305	0.037	1.54234e-146	3	AT1G23790	CORD4
1.01799e-150	0.633486	0.523	0.127	2.00726e-146	3	AT4G18570	NA
1.25433e-150	0.74049	0.389	0.068	2.4733e-146	3	AT4G35620	CYCB2;2
1.73945e-150	0.478784	0.294	0.034	3.42984e-146	3	AT4G17000	NA
3.12804e-148	0.373172	0.21	0.014	6.16786e-144	3	AT4G28430	RTN18
1.02858e-146	0.377148	0.265	0.027	2.02815e-142	3	AT1G53140	DRP5A
2.04584e-146	1.25358	0.569	0.164	4.03399e-142	3	AT4G31840	ENODL15
3.75235e-146	0.368786	0.255	0.025	7.39889e-142	3	AT2G25880	AUR2
1.3349e-143	0.989871	0.43	0.091	2.63216e-139	3	AT5G06150	CYCB1;2
3.03438e-140	0.424455	0.259	0.027	5.98319e-136	3	AT2G26760	CYCB1;4
3.70623e-139	0.465754	0.333	0.051	7.30794e-135	3	AT4G24610	NA
2.42856e-138	0.319515	0.22	0.018	4.78863e-134	3	AT1G61450	NA
2.59085e-138	0.494538	0.394	0.074	5.10864e-134	3	AT3G57060	NA
7.82759e-138	0.412171	0.313	0.044	1.54344e-133	3	AT1G49940	NA
9.76374e-136	0.310212	0.209	0.016	1.92521e-131	3	AT1G43310	NA
8.41484e-135	0.297371	0.223	0.019	1.65924e-130	3	AT1G34355	PS1
8.24611e-134	0.553562	0.366	0.066	1.62597e-129	3	AT2G27970	CKS2
3.99423e-129	0.290259	0.185	0.012	7.87582e-125	3	AT3G46617	NA
2.4942e-128	0.336833	0.257	0.03	4.91807e-124	3	AT4G21820	NA
5.14024e-126	0.80766	0.243	0.028	1.01355e-121	3	AT5G01370	TRM29
2.03449e-125	0.584613	0.494	0.132	4.01161e-121	3	AT5G55820	WYR
5.37958e-125	0.380347	0.231	0.024	1.06075e-120	3	AT4G28950	ROP9
1.02658e-124	0.599854	0.305	0.048	2.0242e-120	3	AT3G14190	PANS1
2.10147e-123	0.263358	0.187	0.014	4.14368e-119	3	AT5G49152	NA
3.27799e-123	0.360231	0.282	0.04	6.46355e-119	3	AT5G33300	NA
5.38288e-123	0.334217	0.243	0.028	1.0614e-118	3	AT2G38160	NA
6.50871e-120	0.428157	0.294	0.046	1.28339e-115	3	AT5G62550	NA
8.49143e-120	0.363369	0.263	0.035	1.67434e-115	3	AT3G57860	UVI4-LIKE
9.47224e-119	0.63539	0.442	0.112	1.86774e-114	3	AT1G20090	ROP2
6.81451e-117	0.462577	0.277	0.041	1.34369e-112	3	AT5G15510	NA
1.84424e-116	0.484203	0.385	0.083	3.63647e-112	3	AT5G63950	CHR24
5.65522e-116	0.47438	0.346	0.068	1.1151e-111	3	AT4G22860	TPXL3
1.73876e-114	0.338832	0.265	0.038	3.42848e-110	3	AT1G80370	CYCA2;4
1.4859e-113	0.281946	0.202	0.02	2.92989e-109	3	AT1G14750	SDS
3.69583e-113	0.352238	0.28	0.043	7.28744e-109	3	AT3G19590	BUB3.1
1.22473e-112	0.469839	0.301	0.052	2.41492e-108	3	AT1G10780	NA
1.07161e-111	0.401164	0.347	0.07	2.11301e-107	3	AT4G32700	TEB
1.19534e-111	0.316495	0.209	0.022	2.35696e-107	3	AT5G58280	NA
3.89416e-110	0.332294	0.217	0.025	7.6785e-106	3	AT4G36120	NA
3.95617e-109	0.260318	0.196	0.019	7.80077e-105	3	AT5G56580	SUMM4
2.52571e-108	0.724322	0.494	0.153	4.98019e-104	3	AT4G15802	HSBP
1.79379e-107	0.329397	0.215	0.025	3.53699e-103	3	AT2G47920	NET3C
1.03492e-106	0.760488	0.718	0.318	2.04066e-102	3	AT1G17140	RIP1
2.78898e-104	0.332738	0.199	0.022	5.49931e-100	3	AT3G11520	CYCB1;3
3.25061e-103	0.303809	0.254	0.038	6.40955e-99	3	AT3G43210	TES
3.26859e-103	0.349165	0.299	0.055	6.445e-99	3	AT3G01330	E2L2
3.59349e-103	0.479823	0.234	0.033	7.08564e-99	3	AT1G21810	VETH2
1.72356e-101	0.445725	0.301	0.057	3.39853e-97	3	AT5G44040	NA
2.28878e-101	0.811185	0.444	0.13	4.51301e-97	3	AT5G64310	ATAGP1
5.734e-101	0.292738	0.188	0.02	1.13063e-96	3	AT5G45700	NA
2.26903e-99	0.422817	0.338	0.074	4.47407e-95	3	AT5G18700	RUK
8.34947e-99	0.489574	0.302	0.06	1.64635e-94	3	AT5G05180	NA
1.24652e-98	0.386786	0.151	0.011	2.45789e-94	3	AT4G00460	ROPGEF3
3.60743e-98	0.654035	0.308	0.065	7.11313e-94	3	AT3G02640	NA
5.89416e-98	0.405482	0.308	0.062	1.16221e-93	3	AT1G78430	RIP2
1.91419e-97	0.824734	0.357	0.087	3.7744e-93	3	AT3G51720	NA
1.02373e-96	0.5195	0.439	0.129	2.01859e-92	3	AT2G20850	SRF1
6.69418e-95	0.350035	0.215	0.029	1.31996e-90	3	AT1G49870	NA
1.1068e-94	0.441385	0.399	0.107	2.18239e-90	3	AT3G60190	EDR3
1.07271e-93	0.801767	0.385	0.107	2.11518e-89	3	AT5G16250	NA
4.32835e-93	0.326654	0.287	0.055	8.53464e-89	3	AT5G00445	NA
4.33818e-93	0.2567	0.181	0.02	8.55403e-89	3	AT2G33793	ASY4
1.20826e-92	0.397039	0.313	0.068	2.38245e-88	3	AT4G33400	NA
2.99517e-92	0.643343	0.355	0.09	5.90588e-88	3	AT3G04630	WDL1
3.06506e-92	0.473395	0.263	0.048	6.04369e-88	3	AT3G05330	TAN1
5.75024e-92	0.786817	0.612	0.265	1.13383e-87	3	AT5G20010	RAN1
9.2681e-92	0.288384	0.176	0.019	1.82748e-87	3	AT4G28230	NA
3.67227e-91	0.421791	0.385	0.103	7.24099e-87	3	AT5G62710	NA
4.8777e-91	0.329367	0.251	0.043	9.61785e-87	3	AT2G20635	NA
1.08051e-90	0.3744	0.307	0.066	2.13055e-86	3	AT1G01830	NA
6.80507e-90	0.528938	0.24	0.041	1.34182e-85	3	AT5G25090	ENODL13
6.95111e-89	1.71572	0.615	0.283	1.37062e-84	3	AT4G33270	CDC20.1
9.97253e-89	0.323655	0.223	0.035	1.96638e-84	3	AT3G56100	MRLK
6.41091e-88	0.385713	0.257	0.048	1.2641e-83	3	AT3G19184	NA
7.33677e-87	1.1634	0.382	0.11	1.44666e-82	3	AT1G63100	NA
2.49247e-86	0.29077	0.237	0.041	4.91464e-82	3	AT5G00780	NA
1.76821e-85	0.317452	0.245	0.044	3.48656e-81	3	AT1G18550	NA
3.67963e-83	0.720822	0.192	0.028	7.25549e-79	3	AT3G44960	NA
4.03936e-83	0.265996	0.204	0.031	7.96481e-79	3	AT1G54960	NP2
6.06192e-80	0.356998	0.273	0.059	1.19529e-75	3	AT5G37630	EMB2656
7.06196e-80	0.691176	0.54	0.226	1.39248e-75	3	AT5G42080	RSW9
1.35833e-79	0.688744	0.807	0.493	2.67835e-75	3	AT4G35100	SIMIP
3.1522e-79	0.260059	0.16	0.019	6.21551e-75	3	AT2G17620	CYCB2;1
6.89285e-78	0.386469	0.246	0.049	1.35913e-73	3	AT3G27210	NA
9.04652e-78	0.507311	0.55	0.222	1.78379e-73	3	AT4G33200	XI-I
1.946e-77	0.711191	0.643	0.323	3.83711e-73	3	AT4G36520	AUXILIN-LIKE4
1.10557e-76	0.289861	0.173	0.023	2.17996e-72	3	AT2G42110	NA
1.08271e-74	0.459648	0.442	0.154	2.13488e-70	3	AT3G47460	ATSMC2
3.04249e-73	0.368283	0.15	0.018	5.99917e-69	3	AT1G07880	ATMPK13
8.23425e-73	0.315451	0.259	0.057	1.62363e-68	3	AT1G09450	HASPIN
5.30214e-72	0.428143	0.364	0.112	1.04548e-67	3	AT1G57820	VIM1
1.15377e-71	0.278431	0.243	0.051	2.27501e-67	3	AT1G54385	SINE1
1.30212e-71	1.70075	0.537	0.25	2.56751e-67	3	AT4G33260	CDC20.2
7.38972e-71	0.633711	0.305	0.084	1.45711e-66	3	AT2G34190	NA
1.86191e-70	0.510768	0.495	0.201	3.67131e-66	3	AT5G12080	MSL10
7.17725e-70	0.260489	0.238	0.05	1.41521e-65	3	AT5G22796	NA
5.43577e-69	0.356788	0.271	0.067	1.07183e-64	3	AT1G64460	NA
1.00454e-68	0.473934	0.333	0.097	1.98076e-64	3	AT4G35730	ISTL3
3.09883e-68	0.611017	0.414	0.149	6.11027e-64	3	AT1G30690	PATL4
5.17891e-67	0.414302	0.456	0.175	1.02118e-62	3	AT4G27370	VIIIB
2.11859e-66	0.578217	0.283	0.075	4.17744e-62	3	AT3G52110	NA
5.92155e-66	0.502849	0.269	0.07	1.16761e-61	3	AT2G19920	NA
4.5008e-64	0.551679	0.576	0.276	8.87467e-60	3	AT1G01620	TMP-B
4.89456e-63	0.378655	0.335	0.105	9.6511e-59	3	AT5G57410	NA
1.28026e-62	0.561884	0.749	0.463	2.52441e-58	3	AT2G35630	MOR1
3.61947e-61	0.403698	0.377	0.132	7.13688e-57	3	AT1G18250	ATLP-1
5.96141e-61	0.518556	0.494	0.219	1.17547e-56	3	AT5G61190	NA
1.86179e-60	0.519992	0.592	0.302	3.67108e-56	3	AT1G04820	TUA4
2.36883e-59	0.291661	0.263	0.07	4.67086e-55	3	AT4G14310	NA
2.33627e-58	0.339227	0.335	0.109	4.60666e-54	3	AT3G05830	ATNEAP1
3.1716e-58	0.255636	0.132	0.018	6.25376e-54	3	AT3G20860	NEK5
3.31938e-58	0.353619	0.332	0.109	6.54515e-54	3	AT5G65460	KCA2
1.85792e-57	0.382339	0.276	0.079	3.66344e-53	3	AT1G03470	NET3A
1.17029e-56	0.384978	0.343	0.118	2.30757e-52	3	AT1G35780	NA
1.55454e-56	0.379564	0.438	0.179	3.06525e-52	3	AT1G10290	DRP2A
1.74213e-56	0.32651	0.262	0.073	3.43514e-52	3	AT3G04850	NA
3.66938e-56	0.39727	0.21	0.049	7.23529e-52	3	AT1G11260	STP1
1.22456e-54	0.293878	0.255	0.071	2.41459e-50	3	AT3G61610	NA
1.63079e-54	0.440903	0.526	0.246	3.21559e-50	3	AT2G39870	NA
2.66496e-54	0.323949	0.338	0.116	5.25477e-50	3	AT2G35190	NSPN11
8.94768e-54	0.379519	0.132	0.02	1.7643e-49	3	AT4G09240	NA
2.96328e-53	0.307149	0.241	0.066	5.843e-49	3	AT1G64760	ZET
1.63372e-51	1.45761	0.329	0.124	3.22138e-47	3	AT1G78865	NA
3.35802e-51	0.504988	0.508	0.246	6.62135e-47	3	AT5G50740	NA
4.70412e-50	0.311997	0.279	0.088	9.27559e-46	3	AT3G61640	ATAGP20
9.13952e-49	0.409564	0.52	0.256	1.80213e-44	3	AT3G61310	AHL11
1.78087e-48	0.254794	0.251	0.075	3.51151e-44	3	AT3G09370	MYB3R-3
2.65999e-48	0.313143	0.296	0.101	5.24498e-44	3	AT1G73020	TMEM16
1.07835e-47	0.445517	0.497	0.239	2.1263e-43	3	AT3G13690	NA
1.11541e-47	0.356366	0.394	0.164	2.19936e-43	3	AT1G13220	LINC2
2.32211e-47	0.431544	0.45	0.209	4.57874e-43	3	AT1G69295	PDCB4
6.69798e-47	0.312557	0.361	0.14	1.32071e-42	3	AT5G62410	TTN3
1.13586e-46	0.404944	0.315	0.116	2.23968e-42	3	AT5G05080	UBC22
5.15221e-46	0.281896	0.312	0.111	1.01591e-41	3	AT3G10180	NA
8.95366e-46	0.275662	0.273	0.09	1.76548e-41	3	AT5G44560	VPS2.2
3.51853e-45	0.437155	0.628	0.371	6.93784e-41	3	AT5G62700	TUB3
4.89294e-45	0.322437	0.153	0.032	9.64791e-41	3	AT3G02120	NA
2.75215e-44	0.374028	0.377	0.159	5.42668e-40	3	AT1G77580	VETH3
9.87153e-44	0.413909	0.66	0.402	1.94647e-39	3	AT5G13000	GSL12
8.90307e-43	0.463379	0.151	0.033	1.75551e-38	3	AT2G00930	NA
1.16805e-41	0.319144	0.134	0.027	2.30316e-37	3	AT3G52900	NA
1.41553e-41	0.459027	0.167	0.041	2.79113e-37	3	AT5G03885	NA
5.25567e-41	0.266595	0.276	0.098	1.03631e-36	3	AT4G15790	NA
7.48937e-41	0.552274	0.299	0.115	1.47675e-36	3	AT5G55180	NA
6.93375e-39	0.287113	0.274	0.101	1.3672e-34	3	AT1G80360	VAS1
3.53821e-38	0.359676	0.336	0.142	6.97664e-34	3	AT3G06740	GATA15
1.37844e-36	0.27315	0.227	0.077	2.71801e-32	3	AT4G23740	NA
2.63107e-36	0.271466	0.12	0.025	5.18795e-32	3	AT3G51230	NA
7.37004e-36	0.395476	0.551	0.324	1.45323e-31	3	AT5G11740	ATAGP15
5.79961e-35	0.33216	0.369	0.173	1.14357e-30	3	AT2G46330	ATAGP16
4.80091e-34	0.286127	0.173	0.051	9.46642e-30	3	AT5G16030	NA
8.12179e-34	0.273472	0.327	0.144	1.60146e-29	3	AT3G14172	NA
9.21218e-34	0.27941	0.341	0.153	1.81646e-29	3	AT1G63640	NA
1.62599e-33	0.266082	0.316	0.137	3.20613e-29	3	AT3G52920	NA
4.61046e-33	0.288943	0.43	0.222	9.0909e-29	3	AT2G36850	MAS
4.82141e-32	0.264503	0.346	0.159	9.50685e-28	3	AT3G51290	APSR1
5.00409e-32	0.333108	0.148	0.04	9.86706e-28	3	AT3G59765	NA
1.18979e-31	0.252656	0.241	0.092	2.34603e-27	3	AT2G19620	NDL3
6.11945e-31	0.300816	0.274	0.115	1.20663e-26	3	AT1G76900	TLP1
1.99311e-30	0.31987	0.413	0.216	3.93001e-26	3	AT3G05380	ATALY2
1.00251e-29	0.554111	0.587	0.404	1.97675e-25	3	AT4G03210	XTH9
1.96309e-29	0.301239	0.472	0.262	3.87083e-25	3	AT2G29890	VLN1
3.83401e-29	0.252283	0.294	0.132	7.5599e-25	3	AT1G16080	NA
3.20199e-28	0.313394	0.375	0.195	6.31369e-24	3	AT3G51670	PATL6
3.35754e-28	0.554748	0.249	0.105	6.62041e-24	3	AT3G52360	NA
6.43022e-28	0.933347	0.329	0.162	1.26791e-23	3	AT3G51740	IMK2
2.16427e-27	0.285118	0.329	0.159	4.26751e-23	3	AT3G16870	GATA17
2.59919e-27	0.258923	0.212	0.081	5.12508e-23	3	AT5G56790	NA
1.25777e-26	0.27426	0.408	0.226	2.48008e-22	3	AT3G48190	PIG1
4.52524e-24	0.373696	0.131	0.041	8.92287e-20	3	AT3G00170	NA
7.2799e-24	0.420842	0.143	0.048	1.43545e-19	3	AT5G00715	NA
8.86484e-24	0.272467	0.288	0.14	1.74797e-19	3	AT3G13000	NA
2.7984e-23	1.09261	0.589	0.427	5.51789e-19	3	AT5G47500	PME5
1.16892e-21	0.276902	0.287	0.146	2.30487e-17	3	AT3G05050	NA
2.64038e-20	0.304324	0.548	0.377	5.2063e-16	3	AT1G67230	LINC1
2.84608e-20	0.276927	0.452	0.285	5.61191e-16	3	AT5G20020	RAN2
8.10879e-20	0.423574	0.779	0.657	1.59889e-15	3	AT5G00660	NA
1.16996e-18	0.299026	0.142	0.054	2.30692e-14	3	AT3G15680	NA
1.91729e-18	0.262197	0.52	0.358	3.78052e-14	3	AT5G62690	TUB2
8.20072e-18	0.3145	0.287	0.158	1.61702e-13	3	AT5G57130	SMXL5
1.64819e-17	0.269485	0.131	0.049	3.24991e-13	3	AT4G29920	SMXL4
2.28922e-16	0.283461	0.526	0.375	4.51389e-12	3	AT2G33620	AHL10
4.83738e-14	0.278123	0.266	0.156	9.53835e-10	3	AT1G64770	PNSB2
1.16797e-50	0.450994	0.347	0.127	2.303e-46	4	AT2G21640	NA
1.29944e-50	0.572512	0.407	0.168	2.56224e-46	4	AT3G13080	MRP3
3.10888e-50	0.727135	0.267	0.083	6.13008e-46	4	AT2G18193	NA
3.92142e-50	0.408664	0.229	0.062	7.73226e-46	4	AT5G09570	NA
9.41347e-49	0.529073	0.231	0.064	1.85615e-44	4	AT2G47000	PGP4
2.8065e-45	0.58327	0.378	0.161	5.53386e-41	4	AT2G36580	NA
3.40123e-44	0.504347	0.414	0.186	6.70655e-40	4	AT1G10170	NFXL1
4.12947e-43	0.46098	0.346	0.141	8.14249e-39	4	AT5G54100	SLP2
7.35082e-43	0.485239	0.199	0.055	1.44943e-38	4	AT4G37030	NA
1.85734e-37	0.618315	0.59	0.364	3.6623e-33	4	AT2G36460	FBA6
1.97982e-37	0.385542	0.297	0.116	3.90382e-33	4	AT1G72330	ALAAT2
1.52225e-35	0.445098	0.433	0.221	3.00157e-31	4	AT3G08590	IPGAM2
2.74578e-35	0.448166	0.443	0.226	5.41412e-31	4	AT3G22370	HSR3
1.64482e-31	0.364639	0.333	0.149	3.24325e-27	4	AT2G47520	HRE2
6.00827e-31	0.585201	0.777	0.641	1.18471e-26	4	AT1G32230	RIMB1
8.70126e-31	0.596064	0.47	0.277	1.71571e-26	4	AT5G15090	VDAC3
9.71621e-30	0.400917	0.528	0.319	1.91584e-25	4	AT1G19850	MP
6.28584e-29	0.536173	0.372	0.189	1.23944e-24	4	AT2G03760	SULT202A1
5.34781e-27	0.294562	0.25	0.104	1.05448e-22	4	AT2G42065	NA
5.7371e-27	0.302262	0.325	0.155	1.13124e-22	4	AT3G11000	NA
1.59315e-26	0.361342	0.454	0.262	3.14138e-22	4	AT5G07180	ERL2
2.52997e-26	0.407759	0.15	0.047	4.9886e-22	4	AT1G05680	UGT74E2
2.36798e-25	0.340345	0.288	0.135	4.66918e-21	4	AT3G54340	ATAP3
2.60158e-24	0.257963	0.163	0.056	5.12979e-20	4	AT2G41730	NA
2.87425e-24	0.448167	0.572	0.39	5.66745e-20	4	AT3G04120	GAPC1
2.46127e-23	0.320128	0.401	0.224	4.85313e-19	4	AT5G62230	ERL1
2.34243e-21	0.756635	0.168	0.066	4.61881e-17	4	AT2G04050	NA
4.86937e-21	0.266772	0.998	0.997	9.60142e-17	4	AT3G06365	NA
1.22098e-20	0.358837	0.627	0.47	2.40753e-16	4	AT1G67120	MDN1
1.29092e-19	0.254166	0.254	0.125	2.54544e-15	4	AT2G43720	NA
2.05514e-19	0.469309	0.535	0.389	4.05232e-15	4	AT2G43680	IQD14
4.11045e-19	0.349683	0.299	0.164	8.10498e-15	4	AT5G24280	GMI1
2.47202e-18	0.250122	0.317	0.175	4.87432e-14	4	AT3G58160	XIJ
1.2815e-17	0.378389	0.459	0.309	2.52685e-13	4	AT2G24700	NA
3.07833e-16	0.28174	0.41	0.264	6.06985e-12	4	AT2G22660	ATGRDP1
9.40205e-16	0.295695	0.396	0.254	1.8539e-11	4	AT4G02290	GH9B13
1.50354e-15	0.279876	0.359	0.222	2.96468e-11	4	AT3G13810	IDD11
1.51293e-15	0.358141	0.296	0.172	2.9832e-11	4	AT5G58070	TIL
8.76546e-15	0.273528	0.255	0.142	1.72837e-10	4	AT1G55200	NA
1.95668e-14	0.395394	0.78	0.657	3.85818e-10	4	AT5G00660	NA
4.22612e-13	0.275573	0.204	0.109	8.33307e-09	4	AT4G31610	REM34
2.0821e-11	0.259428	0.481	0.367	4.10549e-07	4	AT2G36530	LOS2
1.36352e-10	0.28411	0.391	0.284	2.68859e-06	4	AT3G59820	LETM1
2.62511e-10	0.253772	0.556	0.441	5.1762e-06	4	AT3G52930	FBA8
1.01797e-08	0.283563	0.443	0.354	0.000200723	4	AT4G16680	NA
1.62143e-08	0.280586	0.511	0.406	0.000319714	4	AT2G22430	HB6
0	2.05093	0.837	0.146	0	5	AT5G59870	HTA6
0	1.82798	0.81	0.132	0	5	AT3G20670	HTA13
0	1.45132	0.755	0.106	0	5	AT1G09200	H3.1
1.01091e-301	1.07948	0.635	0.07	1.9933e-297	5	AT3G46320	NA
8.7937e-295	1.42428	0.791	0.133	1.73394e-290	5	AT5G22880	HTB2
1.00314e-294	1.70354	0.865	0.181	1.97799e-290	5	AT5G65360	H3.1
1.2912e-280	1.15627	0.638	0.079	2.546e-276	5	AT3G45930	NA
4.40346e-262	1.28069	0.75	0.135	8.68274e-258	5	AT5G59690	NA
3.72327e-246	1.83922	0.81	0.191	7.34154e-242	5	AT1G51060	HTA10
4.16773e-237	1.15257	0.622	0.093	8.21793e-233	5	AT3G27360	HTR3
2.2085e-231	1.02697	0.601	0.086	4.35472e-227	5	AT5G59970	NA
1.93918e-217	1.10796	0.631	0.105	3.82368e-213	5	AT2G28740	HIS4
1.95097e-214	1.82309	0.819	0.235	3.84693e-210	5	AT1G07820	NA
3.35728e-208	0.706631	0.47	0.053	6.61988e-204	5	AT1G67180	NA
4.39086e-195	1.28741	0.819	0.237	8.6579e-191	5	AT5G59910	HTB4
1.34136e-194	0.892381	0.486	0.064	2.6449e-190	5	AT2G37470	NA
3.066e-190	1.02174	0.573	0.098	6.04554e-186	5	AT5G27670	HTA7
3.0933e-189	1.61764	0.697	0.169	6.09937e-185	5	AT1G08880	HTA5
7.98107e-188	0.824576	0.498	0.07	1.57371e-183	5	AT5G10390	HTR13
1.32286e-180	0.620056	0.408	0.045	2.60841e-176	5	AT5G43080	CYCA3;1
1.06806e-179	0.556267	0.388	0.04	2.106e-175	5	AT1G71760	NA
6.06705e-179	0.977753	0.578	0.106	1.1963e-174	5	AT4G27230	HTA2
2.05616e-175	1.1731	0.661	0.151	4.05434e-171	5	AT5G63550	NA
5.1146e-175	1.17642	0.693	0.171	1.0085e-170	5	AT3G53730	NA
1.55934e-168	1.09882	0.709	0.185	3.07471e-164	5	AT3G45980	HTB9
1.72488e-153	0.977624	0.569	0.121	3.40112e-149	5	AT1G07790	HTB1
1.14483e-144	1.31047	0.725	0.233	2.25737e-140	5	AT1G06760	H1.1
1.35246e-144	1.50733	0.784	0.295	2.66678e-140	5	AT1G14900	HMGA
6.65699e-141	0.755625	0.557	0.12	1.31263e-136	5	AT3G54560	HTA11
9.44405e-137	0.767208	0.511	0.104	1.86218e-132	5	AT3G46030	HTB11
1.39686e-133	1.03354	0.511	0.109	2.75433e-129	5	AT1G54690	HTA3
1.18055e-125	0.852443	0.417	0.075	2.3278e-121	5	AT5G54640	RAT5
1.33543e-119	0.457129	0.31	0.04	2.63321e-115	5	AT4G02110	NA
6.10781e-118	0.407364	0.289	0.034	1.20434e-113	5	AT4G39380	NA
2.48662e-116	1.44996	0.865	0.531	4.90313e-112	5	AT4G26630	DEK3
4.42879e-113	0.778408	0.498	0.118	8.73268e-109	5	AT5G49160	METI
5.50501e-109	0.938045	0.553	0.159	1.08548e-104	5	AT3G18035	HON4
1.82195e-107	0.768164	0.415	0.085	3.59252e-103	5	AT3G27060	TSO2
1.39687e-98	0.724016	0.505	0.131	2.75436e-94	5	AT3G59100	GSL11
6.18462e-98	0.721276	0.413	0.091	1.21948e-93	5	AT5G38690	NA
8.54358e-95	1.0311	0.61	0.219	1.68462e-90	5	AT3G17160	NA
8.0393e-94	0.421396	0.314	0.053	1.58519e-89	5	AT3G54750	NA
5.261e-91	0.606664	0.477	0.125	1.03736e-86	5	AT2G38810	HTA8
6.99394e-89	0.948337	0.589	0.212	1.37907e-84	5	AT2G30620	H1.2
4.29872e-87	0.667045	0.413	0.1	8.47621e-83	5	AT5G23420	HMGB6
3.61908e-86	0.473137	0.369	0.08	7.1361e-82	5	AT1G69770	CMT3
3.97132e-80	0.904179	0.564	0.209	7.83064e-76	5	AT5G10980	HTR8
9.94737e-80	0.478924	0.278	0.049	1.96142e-75	5	AT5G61000	RPA70D
6.81489e-74	0.369118	0.282	0.054	1.34376e-69	5	AT2G46980	ATASY3
3.30178e-72	0.382912	0.2	0.027	6.51044e-68	5	AT3G07800	TK1A
7.4636e-72	0.306771	0.213	0.031	1.47167e-67	5	AT4G01270	NA
9.59959e-72	0.364036	0.266	0.049	1.89285e-67	5	AT4G00020	MEE43
5.34375e-70	0.397517	0.202	0.029	1.05368e-65	5	AT1G04020	ROW1
4.30045e-69	0.384417	0.294	0.061	8.47963e-65	5	AT1G75150	NA
1.04955e-64	0.391775	0.234	0.042	2.06951e-60	5	AT1G47210	CYCA3;2
8.90017e-64	0.636714	0.376	0.109	1.75494e-59	5	AT5G46740	UBP21
5.06893e-63	0.260717	0.172	0.023	9.99492e-59	5	AT2G42260	UVI4
1.0809e-61	0.531161	0.447	0.151	2.13131e-57	5	AT1G47970	NA
4.4377e-60	0.559977	0.495	0.184	8.75025e-56	5	AT3G50690	NA
1.04596e-58	0.370572	0.245	0.051	2.06243e-54	5	AT5G39550	VIM3
3.21614e-56	0.418258	0.328	0.091	6.34158e-52	5	AT1G07660	NA
6.57774e-55	0.259443	0.163	0.024	1.297e-50	5	AT5G13060	ABAP1
2.75734e-54	0.528549	0.555	0.242	5.43692e-50	5	AT1G20696	NFD3
2.91301e-53	0.280779	0.209	0.04	5.74387e-49	5	AT4G21070	BRCA1
1.63905e-52	0.4002	0.296	0.078	3.23188e-48	5	AT1G65470	NFB2
2.47852e-49	0.250866	0.151	0.023	4.88715e-45	5	AT3G27640	NA
3.34884e-49	0.432779	0.408	0.144	6.60324e-45	5	AT3G06740	GATA15
2.9899e-47	0.332985	0.296	0.083	5.89548e-43	5	AT3G17340	NA
1.45733e-44	0.386125	0.339	0.112	2.87357e-40	5	AT5G48600	SMC3
5.87922e-43	0.274292	0.275	0.078	1.15926e-38	5	AT5G01630	BRCA2B
6.37435e-41	0.341454	0.351	0.122	1.25689e-36	5	AT1G57820	VIM1
9.53828e-41	0.596997	0.654	0.384	1.88076e-36	5	AT4G40040	HTR5
1.07824e-39	0.338361	0.388	0.146	2.12607e-35	5	AT5G62410	TTN3
6.5756e-39	0.319202	0.319	0.109	1.29658e-34	5	AT1G48620	HON5
7.74523e-37	0.432558	0.42	0.182	1.5272e-32	5	AT1G20693	NFD2
7.83433e-37	0.279451	0.227	0.063	1.54477e-32	5	AT3G53680	NA
1.05493e-34	0.334317	0.273	0.091	2.08012e-30	5	AT1G20720	NA
1.46004e-33	0.459204	0.567	0.312	2.8789e-29	5	AT2G27170	TTN7
1.99879e-31	0.295298	0.31	0.117	3.94121e-27	5	AT5G13960	SUVH4
1.03033e-30	0.289791	0.31	0.118	2.0316e-26	5	AT3G10180	NA
2.42801e-30	0.288386	0.287	0.104	4.78755e-26	5	AT1G20060	NA
1.98612e-29	0.357206	0.337	0.143	3.91624e-25	5	AT3G48710	NA
3.16572e-29	0.257467	0.264	0.094	6.24216e-25	5	AT4G22970	RSW4
6.61307e-29	0.251735	0.138	0.031	1.30397e-24	5	AT2G28720	NA
9.74842e-29	0.405946	0.415	0.198	1.92219e-24	5	AT1G15940	PDS5E
1.19041e-25	0.258004	0.323	0.136	2.34725e-21	5	AT2G36200	NA
1.76095e-25	0.275708	0.351	0.156	3.47223e-21	5	AT5G55820	WYR
2.54782e-24	0.293906	0.365	0.171	5.02379e-20	5	AT3G47460	ATSMC2
7.52853e-24	0.413962	0.596	0.385	1.48448e-19	5	AT3G54670	TTN8
1.73355e-22	0.337328	0.534	0.323	3.41822e-18	5	AT4G38760	NA
2.818e-22	0.291479	0.312	0.141	5.55653e-18	5	AT2G21790	RNR1
1.0659e-21	0.47445	0.688	0.51	2.10175e-17	5	AT5G55660	NA
5.66001e-19	0.299759	0.44	0.25	1.11604e-14	5	AT1G08260	TIL1
1.60296e-15	0.298583	0.303	0.162	3.16072e-11	5	AT4G16141	GATA17L
1.73313e-13	0.276068	0.42	0.265	3.41738e-09	5	AT2G39870	NA
2.32469e-10	0.282064	0.472	0.34	4.58382e-06	5	AT4G37750	DRG
2.49756e-06	0.275774	0.115	0.059	0.0492469	5	AT3G15680	NA
0	2.6669	0.94	0.138	0	6	AT3G51740	IMK2
1.87016e-281	1.84562	0.788	0.103	3.68759e-277	6	AT1G63100	NA
3.12851e-220	1.32301	0.665	0.092	6.1688e-216	6	AT4G35730	ISTL3
6.17109e-202	2.56102	0.896	0.247	1.21682e-197	6	AT4G33260	CDC20.2
1.30552e-199	1.70609	0.665	0.105	2.57422e-195	6	AT5G55180	NA
3.81483e-195	1.99874	0.794	0.174	7.52209e-191	6	AT4G31840	ENODL15
1.01126e-183	2.56468	0.908	0.286	1.994e-179	6	AT4G33270	CDC20.1
3.07339e-171	0.624334	0.316	0.02	6.06011e-167	6	AT1G78860	GAL2
3.13055e-169	2.28887	0.646	0.118	6.17282e-165	6	AT1G78865	NA
4.23754e-166	1.26569	0.687	0.134	8.35559e-162	6	AT5G64310	ATAGP1
8.14579e-159	1.09865	0.522	0.074	1.60619e-154	6	AT3G52110	NA
1.1119e-141	1.0084	0.354	0.035	2.19244e-137	6	AT3G59765	NA
7.64311e-127	0.826066	0.361	0.041	1.50707e-122	6	AT5G00715	NA
7.4716e-125	1.02882	0.402	0.054	1.47325e-120	6	AT1G04425	NA
2.36709e-121	0.651209	0.396	0.053	4.66743e-117	6	AT3G05330	TAN1
6.4279e-119	0.990556	0.557	0.113	1.26745e-114	6	AT5G16250	NA
4.42415e-114	1.49136	0.709	0.205	8.72354e-110	6	AT5G13840	FZR3
1.00132e-109	0.962083	0.528	0.108	1.9744e-105	6	AT4G02800	MADA1
4.20539e-108	0.758397	0.326	0.04	8.29219e-104	6	AT5G03885	NA
9.39435e-106	0.320926	0.206	0.014	1.85238e-101	6	AT1G09945	NA
1.71629e-101	0.774324	0.449	0.082	3.38417e-97	6	AT4G35620	CYCB2;2
6.12629e-97	0.864926	0.547	0.129	1.20798e-92	6	AT1G02730	SOS6
9.19342e-96	0.508389	0.231	0.021	1.81276e-91	6	AT4G09240	NA
5.96999e-95	0.918957	0.465	0.096	1.17716e-90	6	AT3G51720	NA
6.54735e-93	0.641876	0.278	0.033	1.29101e-88	6	AT2G00930	NA
8.34125e-93	1.04309	0.487	0.109	1.64473e-88	6	AT1G08560	SYP111
2.93277e-87	0.699435	0.396	0.074	5.78283e-83	6	AT3G02640	NA
3.77167e-87	0.752751	0.434	0.09	7.43697e-83	6	AT2G34190	NA
1.4578e-83	0.802285	0.278	0.038	2.87448e-79	6	AT3G00170	NA
9.7478e-79	0.65591	0.43	0.093	1.92207e-74	6	AT1G76310	CYCB2;4
5.38166e-75	0.956168	0.383	0.079	1.06116e-70	6	AT5G56120	NA
7.90552e-74	0.848345	0.528	0.158	1.55881e-69	6	AT1G30690	PATL4
1.02156e-72	0.587375	0.367	0.073	2.01432e-68	6	AT5G48310	RASD1
3.3102e-72	2.00835	0.82	0.424	6.52705e-68	6	AT5G47500	PME5
6.3496e-71	0.854381	0.408	0.093	1.25201e-66	6	AT3G51280	NA
8.31609e-70	0.927102	0.434	0.11	1.63977e-65	6	AT5G06150	CYCB1;2
3.67979e-68	0.453062	0.209	0.025	7.25581e-64	6	AT3G51230	NA
1.92584e-66	0.364993	0.222	0.029	3.79738e-62	6	AT2G42110	NA
3.06933e-66	0.362888	0.241	0.034	6.0521e-62	6	AT3G02120	NA
9.84253e-66	0.584374	0.285	0.05	1.94075e-61	6	AT5G25090	ENODL13
2.27608e-64	0.623979	0.383	0.088	4.48798e-60	6	AT3G25980	MAD2
1.52911e-63	0.617115	0.313	0.062	3.01511e-59	6	AT3G14190	PANS1
1.50437e-56	0.358567	0.25	0.044	2.96632e-52	6	AT3G56100	MRLK
4.09486e-56	0.463297	0.32	0.07	8.07424e-52	6	AT3G15550	NA
2.47296e-55	0.531675	0.453	0.137	4.87619e-51	6	AT4G12420	SKU5
3.9636e-54	0.472372	0.301	0.065	7.81543e-50	6	AT4G37450	ATAGP18
6.9737e-54	0.513434	0.31	0.07	1.37507e-49	6	AT5G44040	NA
1.86464e-53	0.468182	0.313	0.072	3.6767e-49	6	AT1G64760	ZET
1.30484e-51	0.913421	0.402	0.119	2.57288e-47	6	AT2G25060	ENODL14
2.57e-51	0.512531	0.269	0.055	5.06753e-47	6	AT3G12870	NA
9.24264e-51	0.507586	0.354	0.095	1.82246e-46	6	AT2G19620	NDL3
1.96655e-49	0.501777	0.335	0.087	3.87764e-45	6	AT1G03470	NET3A
2.42642e-49	0.390257	0.266	0.055	4.78441e-45	6	AT5G15510	NA
1.39779e-47	0.561939	0.402	0.122	2.75616e-43	6	AT5G05080	UBC22
2.041e-47	0.748293	0.823	0.51	4.02444e-43	6	AT4G35100	SIMIP
3.21293e-47	0.466156	0.339	0.09	6.33526e-43	6	AT1G18370	NACK1
2.16481e-46	0.327731	0.253	0.053	4.26858e-42	6	AT2G20590	RTN17
2.4993e-45	0.745748	0.617	0.291	4.92811e-41	6	AT1G01620	TMP-B
2.64504e-45	0.254683	0.155	0.021	5.21548e-41	6	AT3G59750	LECRK-V.8
1.24937e-44	0.659522	0.329	0.09	2.46351e-40	6	AT1G03780	TPX2
2.45618e-44	0.744137	0.304	0.079	4.8431e-40	6	AT5G66230	NA
1.47754e-43	0.486069	0.373	0.111	2.91341e-39	6	AT2G28620	RSW7
5.64322e-42	0.31864	0.25	0.057	1.11273e-37	6	AT1G66250	NA
1.42979e-41	0.430588	0.339	0.097	2.81926e-37	6	AT2G33400	NA
2.75713e-40	0.403761	0.272	0.069	5.43651e-36	6	AT1G11000	MLO4
3.85727e-40	0.884368	0.699	0.408	7.60576e-36	6	AT4G03210	XTH9
1.01001e-38	0.471265	0.329	0.101	1.99153e-34	6	AT3G59760	OASC
2.14322e-38	0.3732	0.25	0.061	4.22601e-34	6	AT5G14450	NA
9.76937e-38	0.278322	0.108	0.012	1.92632e-33	6	AT1G03660	NA
1.20953e-37	0.309764	0.199	0.041	2.38494e-33	6	AT1G49870	NA
4.41013e-37	0.357079	0.263	0.068	8.69589e-33	6	AT4G35560	DAW1
5.94059e-37	0.482983	0.332	0.105	1.17137e-32	6	AT1G04680	NA
1.01485e-36	0.534375	0.351	0.114	2.00108e-32	6	AT4G14330	PAKRP2
5.97984e-36	0.304881	0.244	0.061	1.17911e-31	6	AT3G53380	LECRK-VIII.1
1.1332e-35	0.320134	0.225	0.053	2.23445e-31	6	AT4G17000	NA
2.07702e-34	0.282613	0.231	0.056	4.09548e-30	6	AT1G23790	CORD4
1.42133e-33	0.525273	0.424	0.17	2.80258e-29	6	AT5G20950	BGLC1
7.14898e-33	0.414731	0.278	0.084	1.40964e-28	6	AT5G03630	MDAR2
2.54593e-31	0.327913	0.247	0.069	5.02006e-27	6	AT1G19110	NA
8.28055e-31	0.45629	0.335	0.121	1.63276e-26	6	AT5G65470	NA
5.93706e-30	0.314255	0.259	0.077	1.17067e-25	6	AT1G30600	NA
9.81709e-30	0.566109	0.608	0.334	1.93573e-25	6	AT5G11740	ATAGP15
7.35519e-28	0.688942	0.247	0.078	1.4503e-23	6	AT4G20430	NA
7.98588e-28	0.469608	0.491	0.234	1.57466e-23	6	AT5G61190	NA
4.04189e-26	0.258794	0.222	0.065	7.96981e-22	6	AT4G22120	OSCA1.2
1.99619e-24	0.300425	0.203	0.058	3.93609e-20	6	AT5G67460	NA
1.70051e-23	0.311304	0.275	0.1	3.35307e-19	6	AT5G44560	VPS2.2
2.51359e-23	0.283007	0.275	0.1	4.95629e-19	6	AT5G13100	NA
2.54277e-23	0.393998	0.323	0.129	5.01383e-19	6	AT4G28250	EXPB3
3.11573e-23	0.369499	0.237	0.078	6.14359e-19	6	AT1G16630	NA
1.34271e-22	0.50703	0.62	0.383	2.64757e-18	6	AT1G67230	LINC1
1.70749e-22	0.318791	0.244	0.083	3.36682e-18	6	AT1G72150	PATL1
3.15448e-21	0.357527	0.453	0.222	6.22e-17	6	AT1G69295	PDCB4
3.05285e-19	0.294986	0.282	0.116	6.0196e-15	6	AT3G60320	NRG2
3.73945e-18	0.448474	0.576	0.359	7.37345e-14	6	AT4G00430	TMP-C
6.25081e-15	0.264924	0.288	0.135	1.23254e-10	6	AT2G21300	NA
1.07927e-13	0.315051	0.304	0.155	2.1281e-09	6	AT2G05920	SBT1.8
1.47706e-13	0.285735	0.323	0.164	2.91247e-09	6	AT3G11000	NA
2.22914e-13	0.326892	0.475	0.293	4.39543e-09	6	AT5G20020	RAN2
4.42759e-13	0.457582	0.225	0.102	8.73032e-09	6	AT4G35950	ROP5
5.78795e-13	0.317796	0.275	0.134	1.14127e-08	6	AT1G50490	UBC20
4.98066e-12	0.317324	0.345	0.195	9.82086e-08	6	AT1G70710	GH9B1
3.1003e-11	0.281794	0.297	0.161	6.11318e-07	6	AT1G64770	PNSB2
1.039e-10	0.314456	0.266	0.138	2.04869e-06	6	AT4G39860	NA
2.96627e-10	0.261336	0.171	0.075	5.84889e-06	6	AT3G55660	ROPGEF6
9.38549e-10	0.341016	0.437	0.291	1.85063e-05	6	AT2G37080	RIP3
7.80504e-09	0.303941	0.427	0.288	0.0001539	6	AT4G05320	UBQ10
1.65133e-08	0.273709	0.209	0.108	0.00032561	6	AT5G55520	NA
1.244e-07	0.290881	0.184	0.095	0.00245293	6	AT4G15830	NA
4.53926e-07	0.259543	0.421	0.295	0.00895051	6	AT5G20010	RAN1
8.59454e-145	1.12374	0.389	0.043	1.69467e-140	7	AT3G45140	LOX2
1.60195e-107	0.88008	0.411	0.066	3.15872e-103	7	AT4G23600	JR2
7.5033e-92	0.653499	0.373	0.063	1.4795e-87	7	AT1G09750	NA
1.86996e-91	0.460991	0.253	0.027	3.68718e-87	7	AT2G02080	IME
7.53043e-87	0.8862	0.484	0.114	1.48485e-82	7	AT2G10940	NA
1.02613e-85	1.12564	0.566	0.16	2.02332e-81	7	AT1G10640	NA
6.7943e-77	0.844268	0.44	0.105	1.3397e-72	7	AT2G39800	P5CS1
2.35968e-65	0.666818	0.481	0.139	4.65282e-61	7	AT1G12090	ELP
5.4849e-65	0.342816	0.174	0.018	1.08151e-60	7	AT1G72610	GLP1
6.04742e-63	0.515827	0.342	0.073	1.19243e-58	7	AT3G14660	CYP72A13
1.08016e-58	0.736783	0.544	0.19	2.12986e-54	7	AT3G22120	CWLP
2.51636e-57	0.42526	0.301	0.062	4.96176e-53	7	AT3G06880	NA
2.96826e-57	0.458429	0.155	0.016	5.85281e-53	7	AT2G13360	SGAT
6.18917e-57	0.664744	0.446	0.135	1.22038e-52	7	AT4G28080	REC2
1.12615e-56	0.253885	0.196	0.027	2.22055e-52	7	AT1G55370	NDF5
2.11557e-55	0.832215	0.642	0.27	4.17148e-51	7	AT4G00870	BHLH14
2.23522e-53	0.489953	0.44	0.131	4.40741e-49	7	AT1G12860	SCRM2
6.80805e-53	0.837895	0.81	0.483	1.34241e-48	7	AT1G01320	REC1
8.95935e-51	0.752619	0.573	0.224	1.7666e-46	7	AT3G26740	CCL
1.13174e-50	0.416217	0.351	0.09	2.23156e-46	7	AT2G06925	PLA2-ALPHA
1.66089e-50	0.290093	0.209	0.034	3.27494e-46	7	AT5G54250	HLM1
7.27814e-50	0.995302	0.563	0.227	1.4351e-45	7	AT4G11320	CP2
1.15699e-49	0.378115	0.206	0.034	2.28135e-45	7	AT5G20630	GLP3B
1.87469e-49	0.575309	0.44	0.143	3.69652e-45	7	AT5G57180	CIA2
4.49961e-47	0.461648	0.373	0.108	8.87232e-43	7	AT4G38970	FBA2
4.72614e-47	0.357956	0.228	0.043	9.31901e-43	7	AT3G14420	GOX1
4.45539e-45	0.461399	0.301	0.076	8.78515e-41	7	AT1G02850	BGLU11
1.26251e-44	0.9707	0.775	0.479	2.48941e-40	7	AT1G21310	RSH
5.07154e-43	0.623376	0.516	0.207	1.00001e-38	7	AT5G54770	TZ
1.8595e-42	0.518479	0.313	0.086	3.66656e-38	7	AT1G70790	CAR9
5.11641e-40	0.291498	0.222	0.047	1.00885e-35	7	AT3G48200	NA
8.92156e-39	0.771272	0.82	0.578	1.75915e-34	7	AT1G29930	LHCB1.3
9.66409e-39	0.323583	0.272	0.07	1.90557e-34	7	AT3G21755	NA
1.72331e-37	0.328416	0.272	0.072	3.39803e-33	7	AT3G63140	CSP41A
2.37544e-37	0.404452	0.37	0.122	4.68389e-33	7	AT5G13140	NA
3.76388e-37	0.475377	0.256	0.065	7.42161e-33	7	AT3G61490	NA
1.23702e-36	0.324675	0.288	0.079	2.43916e-32	7	AT2G46810	MYC70
2.0026e-36	0.329229	0.231	0.055	3.94873e-32	7	AT2G43530	NA
2.74483e-36	0.624139	0.392	0.142	5.41226e-32	7	AT1G28330	DYL1
4.67597e-36	0.461586	0.38	0.134	9.22007e-32	7	AT1G49010	MYBS1
2.26164e-35	1.04366	0.706	0.43	4.45949e-31	7	AT5G47500	PME5
6.97387e-35	0.253877	0.215	0.049	1.37511e-30	7	AT1G08630	THA1
7.9785e-35	0.594421	0.405	0.154	1.5732e-30	7	AT1G62500	NA
1.31881e-34	0.266043	0.215	0.05	2.60042e-30	7	AT3G62750	BGLU8
7.75795e-34	0.423824	0.301	0.093	1.52971e-29	7	AT1G29910	LHCB1.2
1.42316e-32	0.425277	0.07	0.006	2.8062e-28	7	AT5G14740	CA2
4.86588e-31	0.377507	0.405	0.157	9.59454e-27	7	AT5G42030	ABIL4
1.36207e-30	0.512228	0.462	0.205	2.68574e-26	7	AT1G20020	LFNR2
2.10424e-29	0.435559	0.421	0.171	4.14914e-25	7	AT4G00180	YAB3
2.86204e-28	0.347334	0.25	0.074	5.64337e-24	7	AT2G38170	RCI4
3.65113e-28	0.264568	0.177	0.042	7.19929e-24	7	AT2G39010	PIP2E
2.31791e-27	0.732891	0.75	0.54	4.57045e-23	7	AT1G67090	RBCS1A
6.32674e-27	0.57546	0.475	0.23	1.24751e-22	7	AT1G70780	NA
1.16811e-26	0.671752	0.513	0.268	2.30328e-22	7	AT2G45190	YAB1
1.7975e-26	0.295966	0.231	0.069	3.54432e-22	7	AT3G18080	BGLU44
2.85206e-26	0.425289	0.427	0.192	5.62369e-22	7	AT2G28900	OEP16-1
6.31292e-26	0.346438	0.244	0.076	1.24478e-21	7	AT5G46690	BHLH071
9.71025e-26	0.348706	0.136	0.028	1.91467e-21	7	AT1G25440	COL16
1.05695e-25	0.260857	0.231	0.07	2.0841e-21	7	AT5G36160	TAT2
1.09507e-25	0.30651	0.079	0.01	2.15926e-21	7	AT3G01500	SABP3
2.84831e-25	0.281222	0.158	0.037	5.61629e-21	7	AT2G39470	PPL2
5.43951e-25	0.426326	0.373	0.157	1.07256e-20	7	AT5G28300	GT2L
8.74913e-25	0.453879	1	1	1.72515e-20	7	AT2G21660	RBGA3
2.53588e-24	0.310894	0.259	0.089	5.00025e-20	7	AT3G14415	GOX2
4.4957e-24	0.379355	0.402	0.181	8.86463e-20	7	AT1G10760	SOP1
1.01593e-23	0.306194	0.209	0.063	2.0032e-19	7	AT3G55630	FPGS3
1.04892e-23	0.307996	0.373	0.157	2.06825e-19	7	AT1G64770	PNSB2
3.4607e-23	0.260572	0.259	0.089	6.82381e-19	7	AT2G46710	ROPGAP3
4.46707e-23	0.473826	0.668	0.429	8.80817e-19	7	AT5G22640	TIC100
1.34389e-22	0.269115	0.241	0.082	2.64987e-18	7	AT3G62700	MRP10
3.41361e-22	0.320956	0.32	0.129	6.73096e-18	7	AT3G22210	NA
8.67774e-22	0.356126	0.506	0.263	1.71108e-17	7	AT5G08000	PDCB2
9.09313e-22	0.330585	0.304	0.123	1.79298e-17	7	AT4G27240	NA
1.25666e-21	0.36009	0.196	0.061	2.47787e-17	7	AT2G05070	LHCB2.2
5.07841e-21	0.294618	0.354	0.154	1.00136e-16	7	AT5G53420	NA
5.71438e-21	0.37213	0.415	0.204	1.12676e-16	7	AT5G64040	PSAN
5.81845e-21	0.687942	0.066	0.009	1.14728e-16	7	AT4G22880	TT18
3.20081e-20	0.343127	0.38	0.179	6.31136e-16	7	AT4G39900	NA
5.49409e-20	0.252498	0.241	0.087	1.08332e-15	7	AT3G54400	NA
7.36704e-20	0.487978	0.44	0.232	1.45263e-15	7	AT4G13495	NA
1.70896e-19	0.365534	0.427	0.218	3.36972e-15	7	AT5G46110	TPT
1.79668e-19	0.347243	0.228	0.081	3.54269e-15	7	AT3G22142	NA
2.75532e-19	0.373303	0.443	0.228	5.43294e-15	7	AT1G02065	SPL8
3.70218e-19	0.290336	0.313	0.135	7.29996e-15	7	AT5G16150	PGLCT
3.7565e-19	0.427004	0.611	0.401	7.40708e-15	7	AT4G32260	PDE334
6.0959e-19	0.316253	0.345	0.162	1.20199e-14	7	AT5G55220	TIG1
6.33737e-19	0.338857	0.234	0.087	1.2496e-14	7	AT4G17090	CT-BMY
1.45523e-18	0.422419	0.506	0.294	2.86941e-14	7	AT1G06680	PSII-P
1.47719e-18	0.397407	0.497	0.285	2.91272e-14	7	AT2G05310	NA
2.65376e-18	0.467946	0.472	0.268	5.23268e-14	7	AT2G22660	ATGRDP1
2.77282e-18	0.280781	0.241	0.093	5.46744e-14	7	AT2G22980	SCPL13
3.71181e-18	0.294713	0.373	0.181	7.31895e-14	7	AT3G16140	PSAH-1
4.63961e-18	0.395135	0.418	0.222	9.14838e-14	7	AT1G15820	LHCB6
1.01427e-17	0.472382	0.253	0.104	1.99994e-13	7	AT5G38410	RBCS3B
2.36669e-17	0.485152	0.551	0.337	4.66665e-13	7	AT3G18000	XPL1
2.5589e-17	0.354688	0.491	0.287	5.04565e-13	7	AT3G63490	PRPL1
3.26802e-17	0.282772	0.301	0.134	6.44388e-13	7	AT2G35370	GDCH
3.28507e-17	0.375728	0.446	0.246	6.47751e-13	7	AT4G27440	PORB
3.86104e-17	0.355926	0.396	0.209	7.6132e-13	7	AT5G24165	NA
7.1122e-17	0.381831	0.282	0.127	1.40238e-12	7	AT2G39730	RCA
7.69244e-17	0.391047	0.513	0.312	1.5168e-12	7	AT3G47470	LHCA4
1.75269e-16	0.337616	0.32	0.153	3.45596e-12	7	AT3G26650	GAPA-1
1.86852e-16	0.29814	0.332	0.16	3.68434e-12	7	AT1G12900	GAPA-2
3.00745e-16	0.317648	0.282	0.127	5.9301e-12	7	AT1G15290	REC3
3.9176e-16	0.35671	0.478	0.282	7.72472e-12	7	AT5G19090	NA
4.749e-16	0.374167	0.256	0.11	9.36407e-12	7	AT4G13540	ADR
6.67492e-16	0.333955	0.316	0.151	1.31616e-11	7	AT3G44310	NITI
7.09414e-16	0.372419	0.582	0.38	1.39882e-11	7	AT3G53460	CP29
8.72411e-16	0.298882	0.402	0.216	1.72022e-11	7	AT3G25920	RPL15
2.23815e-15	0.42418	0.522	0.331	4.41319e-11	7	AT5G54270	LHCB3*1
4.08204e-15	0.378705	0.513	0.33	8.04897e-11	7	AT4G19160	NA
5.96513e-15	0.309908	0.392	0.213	1.1762e-10	7	AT1G60810	ACLA2
2.69735e-14	0.290061	0.31	0.153	5.31863e-10	7	AT4G22010	SKS4
3.46689e-14	0.266791	0.234	0.101	6.83601e-10	7	AT5G57123	NA
3.88186e-14	0.28384	0.377	0.203	7.65424e-10	7	AT2G06950	NA
4.20012e-14	0.305417	0.275	0.131	8.28179e-10	7	AT1G23310	GGT1
4.45742e-14	0.274443	0.316	0.162	8.78915e-10	7	AT1G64720	CP5
5.29516e-14	0.358914	0.595	0.413	1.0441e-09	7	AT3G19820	EVE1
6.86397e-14	0.252129	0.38	0.206	1.35344e-09	7	AT4G34620	SSR16
8.33421e-14	0.280423	0.361	0.195	1.64334e-09	7	AT3G63190	RRF
8.45112e-14	0.372053	0.509	0.327	1.66639e-09	7	AT4G10340	LHCB5
1.06621e-13	0.270754	0.203	0.083	2.10236e-09	7	AT1G42970	GAPB
1.2597e-13	0.280689	0.5	0.309	2.48387e-09	7	AT3G63520	NCED1
1.62636e-13	0.276064	0.443	0.261	3.20685e-09	7	AT5G26742	RH3
1.96209e-13	0.368677	0.399	0.229	3.86886e-09	7	AT3G46970	PHS2
2.15164e-13	0.291052	0.484	0.299	4.24261e-09	7	AT5G25630	NA
2.76649e-13	0.286297	0.313	0.163	5.45496e-09	7	AT1G11860	NA
1.12793e-12	0.35531	0.386	0.226	2.22406e-08	7	AT1G08380	PSAO
1.41407e-12	0.321911	0.434	0.267	2.78827e-08	7	AT2G37220	NA
2.0008e-12	0.306466	0.484	0.31	3.94518e-08	7	AT5G02940	NA
4.36025e-12	0.413279	0.566	0.409	8.59754e-08	7	AT2G22430	HB6
4.51023e-12	0.267801	0.329	0.179	8.89327e-08	7	AT1G61520	LHCA3
4.9884e-12	0.296817	0.468	0.301	9.83613e-08	7	AT4G02510	TOC86
5.17931e-12	0.38243	0.513	0.35	1.02126e-07	7	AT2G34420	LHCB1.5
7.82257e-12	0.312796	0.44	0.279	1.54246e-07	7	AT1G74470	NA
8.86725e-12	0.968216	0.076	0.019	1.74844e-07	7	AT5G17220	TT19
1.52277e-11	0.256792	0.396	0.239	3.0026e-07	7	AT4G30720	PDE327
6.54511e-11	0.290309	0.472	0.31	1.29056e-06	7	AT1G31330	PSAF
9.75474e-11	0.293741	0.44	0.285	1.92344e-06	7	AT5G28290	NEK3
1.21119e-10	0.603124	0.18	0.079	2.38823e-06	7	AT5G07990	TT7
2.54999e-10	0.256141	0.364	0.22	5.02807e-06	7	AT3G29185	BFA1
3.63834e-10	0.270727	0.408	0.261	7.17408e-06	7	AT3G56910	PSRP5
4.0049e-10	0.382938	0.32	0.187	7.89687e-06	7	AT2G34660	MRP2
7.35967e-10	0.259043	0.405	0.256	1.45118e-05	7	AT2G38140	PSRP4
9.24236e-10	0.282671	0.386	0.241	1.82241e-05	7	AT2G31360	ATADS2
1.02702e-09	0.257527	0.465	0.319	2.02507e-05	7	AT5G66570	PSBO1
6.58803e-08	0.379316	0.462	0.357	0.00129903	7	AT1G68560	XYL1
1.94233e-07	0.369023	0.228	0.132	0.00382989	7	AT5G15970	KIN2
1.18606e-06	0.325942	0.342	0.234	0.0233868	7	AT3G16240	TIP2;1
1.36195e-06	0.256125	0.509	0.382	0.0268548	7	AT1G69120	ATAP1
1.88128e-06	0.257276	0.44	0.318	0.0370951	7	AT2G24700	NA
9.66649e-243	0.89732	0.49	0.036	1.90604e-238	8	AT3G05650	RLP32
1.31672e-220	1.0677	0.432	0.03	2.59631e-216	8	AT1G52700	NA
2.40074e-193	0.700199	0.292	0.013	4.73377e-189	8	AT2G45450	ZPR1
8.73079e-191	0.838355	0.351	0.022	1.72154e-186	8	AT5G59305	NA
9.89495e-186	1.02952	0.477	0.048	1.95109e-181	8	AT3G10870	MES17
5.34395e-90	0.557071	0.305	0.041	1.05372e-85	8	AT3G15650	NA
9.88093e-88	0.536702	0.292	0.038	1.94832e-83	8	AT2G02060	NA
6.27631e-86	0.43955	0.276	0.035	1.23756e-81	8	AT1G78490	CYP708A3
2.08163e-83	0.263767	0.107	0.003	4.10456e-79	8	AT1G19630	CYP722A1
2.93968e-81	1.31917	0.328	0.055	5.79646e-77	8	AT2G32150	NA
5.49887e-81	0.675103	0.49	0.119	1.08427e-76	8	AT2G46450	CNGC12
8.66716e-76	0.827586	0.419	0.093	1.70899e-71	8	AT1G24070	CSLA10
9.45385e-76	0.912324	0.575	0.175	1.86411e-71	8	AT5G63530	FP3
9.745e-75	1.03656	0.633	0.219	1.92152e-70	8	AT3G16240	TIP2;1
2.66079e-73	0.378888	0.162	0.013	5.24655e-69	8	AT5G49630	AAP6
2.47861e-72	0.295538	0.13	0.008	4.88732e-68	8	AT1G27020	NA
1.71104e-67	0.613186	0.429	0.105	3.37382e-63	8	AT1G28610	NA
8.0008e-67	0.640945	0.292	0.051	1.5776e-62	8	AT5G22460	NA
9.46425e-66	0.645859	0.416	0.1	1.86616e-61	8	AT5G50010	SACL2
2.617e-64	1.30434	0.474	0.136	5.1602e-60	8	AT5G40450	RBB1
3.94683e-64	0.258188	0.133	0.01	7.78236e-60	8	AT5G49615	NA
7.54179e-62	0.619398	0.455	0.125	1.48709e-57	8	AT1G22030	NA
2.4005e-60	1.10871	0.234	0.037	4.73331e-56	8	AT4G21650	SBT3.13
3.31188e-59	0.253138	0.12	0.008	6.53037e-55	8	AT5G50950	FUM2
2.60012e-58	0.326215	0.253	0.043	5.12691e-54	8	AT1G66970	SVL2
5.963e-57	0.267871	0.127	0.01	1.17578e-52	8	AT4G30460	NA
1.88527e-56	0.271221	0.123	0.01	3.71737e-52	8	AT4G30450	NA
2.82682e-56	0.276037	0.11	0.007	5.57392e-52	8	AT3G60890	ZPR2
8.41545e-55	1.45995	0.571	0.236	1.65936e-50	8	AT1G62480	NA
1.16023e-54	0.457423	0.373	0.093	2.28773e-50	8	AT5G57685	LSB1
1.85373e-52	0.770937	0.12	0.01	3.65518e-48	8	AT5G53486	NA
3.11234e-52	0.514471	0.438	0.128	6.13692e-48	8	AT3G54390	NA
4.17295e-52	0.470168	0.172	0.022	8.22822e-48	8	AT5G28030	DES1
1.18071e-50	0.403954	0.234	0.042	2.32812e-46	8	AT1G56120	NA
1.36606e-50	0.725328	0.305	0.07	2.6936e-46	8	AT5G42530	NA
2.9511e-48	0.470017	0.247	0.049	5.81899e-44	8	AT3G56400	WRKY70
6.17747e-48	0.344072	0.227	0.041	1.21807e-43	8	AT2G16750	NA
1.46751e-46	0.909263	0.581	0.257	2.89363e-42	8	AT3G05030	NHX2
3.39295e-44	0.590313	0.263	0.059	6.69022e-40	8	AT1G61660	ATBHLH112
1.15018e-43	0.414642	0.107	0.01	2.26793e-39	8	AT1G20160	SBT5.2(B)
2.64134e-43	0.657691	0.455	0.165	5.2082e-39	8	AT5G56890	NA
1.49571e-42	0.314381	0.188	0.032	2.94925e-38	8	AT5G44530	NA
3.67688e-42	0.578578	0.419	0.143	7.25007e-38	8	AT3G16500	PAP1
1.45781e-41	0.400882	0.305	0.081	2.87451e-37	8	AT1G31540	NA
3.28978e-41	0.490334	0.328	0.093	6.48679e-37	8	AT1G75390	BZIP44
4.46145e-41	0.374553	0.227	0.048	8.79709e-37	8	AT1G03170	FTM5
8.62383e-41	0.785595	0.377	0.124	1.70045e-36	8	AT3G57520	SIP2
2.45459e-40	0.680334	0.588	0.273	4.83997e-36	8	AT2G36830	TIP1;1
3.36514e-40	0.613912	0.302	0.083	6.63538e-36	8	AT1G80050	PHT1.1
5.71213e-39	0.342056	0.26	0.063	1.12632e-34	8	AT1G09185	NA
7.92916e-39	0.268332	0.11	0.012	1.56347e-34	8	AT1G61810	BGLU45
1.91547e-38	0.346904	0.25	0.06	3.77692e-34	8	AT5G53120	SPMS
3.90635e-38	0.420359	0.295	0.081	7.70253e-34	8	AT1G49750	NA
5.19824e-38	0.268752	0.169	0.029	1.02499e-33	8	AT3G25717	RTFL16
1.63067e-37	0.481116	0.377	0.128	3.21535e-33	8	AT2G26080	GLDP2
6.66423e-37	0.348186	0.266	0.069	1.31405e-32	8	AT5G67385	NCH1
1.09536e-36	0.261826	0.123	0.016	2.15983e-32	8	AT5G61420	PMG1
1.29696e-36	0.842924	0.503	0.226	2.55735e-32	8	AT4G37870	PEPCK
7.57915e-36	0.629505	0.526	0.232	1.49446e-31	8	AT5G07030	NA
1.78129e-35	0.306436	0.266	0.07	3.51234e-31	8	AT1G69910	NA
2.45882e-35	1.03234	0.474	0.21	4.84829e-31	8	AT3G60250	CKB3
2.796e-35	0.426264	0.351	0.116	5.51314e-31	8	AT3G17100	AIF3
2.8948e-35	0.474996	0.321	0.099	5.70798e-31	8	AT2G30370	EPFL6
8.84039e-35	0.507606	0.435	0.168	1.74315e-30	8	AT5G19740	LAMP1
4.9446e-34	0.476719	0.097	0.011	9.74977e-30	8	AT2G43120	PRN2
6.60171e-34	0.360026	0.25	0.064	1.30172e-29	8	AT5G03760	RAT4
2.37638e-33	0.506441	0.403	0.15	4.68574e-29	8	AT4G24060	NA
2.79272e-33	0.296086	0.201	0.045	5.50668e-29	8	AT1G21250	WAK1
1.20906e-32	0.39989	0.373	0.134	2.38402e-28	8	AT1G49010	MYBS1
7.97941e-32	0.371142	0.26	0.074	1.57338e-27	8	AT1G19450	NA
1.04799e-31	0.721559	0.627	0.333	2.06644e-27	8	AT3G18000	XPL1
1.16647e-31	0.38528	0.104	0.013	2.30004e-27	8	AT2G40460	NA
1.65004e-31	0.382701	0.334	0.114	3.25355e-27	8	AT4G37790	HAT22
1.86418e-30	0.643898	0.532	0.27	3.67579e-26	8	AT5G41790	CIP1
3.37442e-30	0.54552	0.445	0.194	6.65367e-26	8	AT5G10290	NA
3.39791e-30	0.382172	0.143	0.026	6.70001e-26	8	AT1G70830	MLP28
4.08706e-30	0.252775	0.172	0.037	8.05886e-26	8	AT4G39800	MIPS1
5.53227e-30	0.28382	0.227	0.061	1.09085e-25	8	AT3G54430	SRS6
5.73309e-30	0.354132	0.162	0.033	1.13045e-25	8	AT5G63160	BT1
6.88502e-30	0.273226	0.198	0.048	1.35759e-25	8	AT1G34460	CYCB1;5
7.47631e-30	0.447299	0.393	0.15	1.47418e-25	8	AT1G76180	ERD14
1.00527e-29	0.61848	0.925	0.822	1.9822e-25	8	AT4G36648	NA
6.02276e-29	0.326471	0.224	0.061	1.18757e-24	8	AT2G46440	CNGC11
4.64555e-28	0.298217	0.166	0.036	9.16009e-24	8	AT5G24580	HIPP09
6.71967e-28	0.429314	0.435	0.19	1.32498e-23	8	AT1G75800	NA
2.22778e-27	0.25897	0.101	0.015	4.39273e-23	8	AT4G25420	GA5
8.05581e-27	0.374974	0.321	0.119	1.58844e-22	8	AT5G59880	ADF3
8.0857e-27	0.463396	0.429	0.191	1.59434e-22	8	AT3G61440	CYSC1
8.5808e-27	0.509509	0.36	0.146	1.69196e-22	8	AT1G69780	ATHB13
1.26506e-26	0.282872	0.214	0.059	2.49445e-22	8	AT3G19370	NA
3.12884e-26	0.251775	0.179	0.044	6.16944e-22	8	AT5G49900	NA
4.45963e-26	0.27457	0.24	0.073	8.79349e-22	8	AT2G38800	NA
1.91407e-25	0.701528	0.182	0.047	3.77417e-21	8	AT3G53100	NA
2.32529e-25	0.356492	0.256	0.084	4.585e-21	8	AT3G05165	NA
2.44714e-25	0.375614	0.192	0.051	4.82527e-21	8	AT5G22580	NA
3.80038e-25	0.286851	0.218	0.063	7.49358e-21	8	AT1G68570	NPF3.1
6.28387e-25	0.259375	0.182	0.047	1.23905e-20	8	AT4G00440	TRM15
8.83966e-25	0.39087	0.289	0.104	1.743e-20	8	AT5G14920	GASA14
1.07299e-24	0.329929	0.221	0.067	2.11571e-20	8	AT3G53990	ATUSP
1.14423e-24	0.329468	0.198	0.055	2.25619e-20	8	AT3G25710	TMO5
6.24474e-24	0.371594	0.461	0.216	1.23134e-19	8	AT5G46110	TPT
7.42309e-24	0.486272	0.182	0.049	1.46369e-19	8	AT4G15200	FH3
5.40689e-23	0.284989	0.234	0.076	1.06613e-18	8	AT3G13310	DJC66
6.44838e-23	0.350277	0.409	0.185	1.27149e-18	8	AT5G20700	NA
1.61952e-22	0.376074	0.227	0.074	3.19337e-18	8	AT3G16340	PDR1
2.21397e-22	0.566064	0.623	0.381	4.3655e-18	8	AT3G06435	NA
6.59893e-22	0.270064	0.182	0.052	1.30118e-17	8	AT1G63800	UBC5
7.01322e-22	0.276635	0.36	0.151	1.38287e-17	8	AT1G62360	WAM1
1.07297e-21	0.255685	0.308	0.12	2.11568e-17	8	AT1G60870	MEE9
3.42611e-21	0.435113	0.406	0.2	6.75561e-17	8	AT2G36880	MAT3
3.62342e-21	0.382685	0.591	0.334	7.14466e-17	8	AT5G62165	FYF
8.99386e-21	0.259582	0.169	0.047	1.77341e-16	8	AT1G30650	WRKY14
2.02142e-20	0.693704	0.198	0.064	3.98584e-16	8	AT4G10380	NLM8
2.9849e-20	0.269541	0.24	0.086	5.88563e-16	8	AT4G27740	NA
3.27879e-20	0.669856	0.539	0.32	6.46512e-16	8	AT1G70210	CYCD1;1
4.70881e-20	0.348236	0.292	0.119	9.28483e-16	8	AT3G01690	NA
6.31864e-20	0.254896	0.279	0.109	1.24591e-15	8	AT1G10410	NA
1.15729e-19	0.312426	0.253	0.094	2.28195e-15	8	AT4G26255	NA
1.47426e-19	0.297853	0.182	0.056	2.90695e-15	8	AT2G47160	BOR1
1.96097e-19	0.273458	0.166	0.048	3.86665e-15	8	AT1G31770	ATABCG14
2.13509e-19	0.603988	0.721	0.543	4.20996e-15	8	AT3G51950	NA
3.15167e-19	0.256157	0.244	0.09	6.21447e-15	8	AT1G10470	MEE7
4.0202e-19	0.579763	0.276	0.112	7.92704e-15	8	AT4G15210	RAM1
5.77578e-19	0.494932	0.224	0.081	1.13887e-14	8	AT3G22142	NA
1.00092e-18	0.309463	0.347	0.159	1.97361e-14	8	AT1G65960	GAD2
1.48045e-18	0.292776	0.344	0.154	2.91916e-14	8	AT5G65310	HB5
2.3732e-18	0.322014	0.292	0.12	4.67947e-14	8	AT1G76780	NA
2.76754e-18	0.268677	0.299	0.128	5.45703e-14	8	AT1G28580	NA
4.11963e-18	0.341501	0.244	0.094	8.12308e-14	8	AT1G25530	NA
4.25417e-18	0.474715	0.506	0.294	8.38837e-14	8	AT2G28840	XBAT31
9.2561e-18	0.4704	0.633	0.428	1.82512e-13	8	AT3G02470	SAMDC
1.02564e-17	0.332811	0.393	0.195	2.02235e-13	8	AT2G28900	OEP16-1
1.62474e-17	0.312033	0.179	0.059	3.20366e-13	8	AT1G12320	NA
2.65109e-17	0.295308	0.25	0.1	5.22743e-13	8	AT4G30960	SNRK3.14
7.66841e-17	0.259807	0.308	0.139	1.51206e-12	8	AT1G54730	NA
1.53756e-16	0.304388	0.117	0.03	3.03177e-12	8	AT5G54510	GH3.6
1.56173e-16	0.407368	0.289	0.13	3.07943e-12	8	AT1G20450	LTI45
3.49608e-16	0.252158	0.24	0.097	6.89357e-12	8	AT2G35840	NA
7.74993e-16	0.32848	0.458	0.259	1.52813e-11	8	AT1G03040	NA
1.85512e-15	0.338359	0.497	0.296	3.65792e-11	8	AT5G27950	NA
3.25344e-15	0.311327	0.338	0.169	6.41514e-11	8	AT4G39350	CESA2
3.83807e-15	0.362369	0.055	0.008	7.56791e-11	8	AT5G50790	SWEET10
2.2094e-14	0.257842	0.357	0.184	4.3565e-10	8	AT1G60260	BGLU5
3.21432e-14	0.27134	0.37	0.196	6.33801e-10	8	AT1G74940	NA
5.15862e-14	0.254001	0.331	0.168	1.01718e-09	8	AT4G25970	PSD3
7.83626e-14	0.504334	0.383	0.209	1.54515e-09	8	AT4G34050	CCOAOMT1
1.21505e-13	0.274053	0.088	0.021	2.39583e-09	8	AT5G50160	FRO8
2.73059e-13	0.268905	0.224	0.098	5.38418e-09	8	AT1G79110	BRG2
3.23498e-13	0.267569	0.37	0.202	6.37874e-09	8	AT1G26850	NA
1.03524e-12	0.289642	0.334	0.179	2.04129e-08	8	AT1G29170	WAVE2
1.09256e-12	0.339017	0.633	0.44	2.15431e-08	8	AT1G30330	ARF6
3.29389e-12	0.305057	0.263	0.13	6.49489e-08	8	AT3G27220	NA
4.05059e-12	0.298862	0.286	0.144	7.98695e-08	8	AT1G52410	TSA1
7.14479e-12	0.287514	0.266	0.13	1.40881e-07	8	AT4G29310	NA
7.65433e-12	0.311167	0.75	0.582	1.50928e-07	8	AT1G29930	LHCB1.3
8.05361e-12	0.269508	0.295	0.154	1.58801e-07	8	AT4G30190	PMA2
1.37369e-11	0.285931	0.724	0.542	2.70864e-07	8	AT1G67090	RBCS1A
2.60166e-11	0.263692	0.305	0.161	5.12995e-07	8	AT5G28300	GT2L
3.15715e-11	0.32498	0.055	0.011	6.22527e-07	8	AT1G11080	SCPL31
4.33159e-11	0.289872	0.494	0.332	8.54103e-07	8	AT5G54270	LHCB3*1
5.61142e-11	0.266894	0.448	0.286	1.10646e-06	8	AT5G64740	PRC1
6.81714e-11	0.293948	0.935	0.888	1.3442e-06	8	AT2G18440	NA
9.52614e-11	0.381683	0.26	0.134	1.87837e-06	8	AT2G36810	SGR6
1.00287e-10	0.271579	0.49	0.328	1.97745e-06	8	AT4G10340	LHCB5
1.18559e-10	0.325014	0.523	0.36	2.33775e-06	8	AT4G18020	PRR2
1.43637e-10	0.437019	0.097	0.031	2.83224e-06	8	AT1G51680	AT4CL1
2.5706e-10	0.346988	0.468	0.301	5.06871e-06	8	AT1G14350	MYB124
2.57639e-10	0.319262	0.448	0.298	5.08012e-06	8	AT5G38150	PMI15
4.44164e-10	0.291633	0.61	0.461	8.75803e-06	8	AT5G65670	IAA9
5.08373e-10	0.284002	0.445	0.284	1.00241e-05	8	AT1G56220	NA
1.14115e-09	0.276334	0.506	0.35	2.25013e-05	8	AT2G34420	LHCB1.5
1.79427e-09	0.251919	0.519	0.361	3.53794e-05	8	AT5G20635	AGG3
3.70074e-09	0.280217	0.442	0.298	7.29712e-05	8	AT1G03080	NET1D
6.47738e-09	0.325033	0.344	0.215	0.000127721	8	AT2G18960	PMA
1.00329e-08	0.272407	0.211	0.107	0.000197828	8	AT3G15450	NA
1.01211e-08	0.251452	0.266	0.15	0.000199568	8	AT1G17745	PGDH2
2.8381e-08	0.285737	0.299	0.178	0.000559616	8	AT4G30520	SARK
4.60964e-08	0.268253	0.529	0.378	0.000908929	8	AT1G20620	SEN2
7.38739e-08	0.295862	0.055	0.015	0.00145665	8	AT3G28345	MDR13
0	1.54251	0.718	0.04	0	9	AT4G33790	G7
0	1.51954	0.698	0.049	0	9	AT2G38995	NA
1.59676e-286	1.86534	0.839	0.098	3.1485e-282	9	AT5G37300	WSD1
6.25614e-277	1.18779	0.556	0.035	1.23358e-272	9	AT1G06350	ATADS4
1.21658e-228	1.67367	0.863	0.14	2.39885e-224	9	AT1G24020	MLP423
1.33714e-215	1.81154	0.661	0.076	2.63657e-211	9	AT2G15050	LTP7
9.08681e-191	1.06441	0.532	0.052	1.79174e-186	9	AT1G09310	NA
1.59075e-178	1.15913	0.395	0.028	3.13663e-174	9	AT1G57750	MAH1
6.26548e-167	0.528711	0.347	0.021	1.23543e-162	9	AT2G30432	TCL1
7.84759e-166	1.81198	0.875	0.198	1.54739e-161	9	AT1G02205	CER22
3.30617e-157	1.65772	0.806	0.175	6.5191e-153	9	AT2G05520	GRP3
2.87533e-149	1.54552	0.605	0.096	5.66957e-145	9	AT1G68530	POP1
5.24629e-141	1.80858	0.766	0.172	1.03446e-136	9	AT5G25610	RD22
4.74578e-139	1.80593	0.806	0.202	9.35772e-135	9	AT1G54040	TASTY
1.54377e-138	0.702355	0.411	0.041	3.04401e-134	9	AT1G45010	NA
6.8782e-138	0.810575	0.504	0.065	1.35624e-133	9	AT1G12880	NUDT12
3.77071e-135	0.856758	0.512	0.07	7.43508e-131	9	AT5G20270	HHP1
3.77467e-125	1.47123	0.867	0.263	7.44288e-121	9	AT2G47240	LACS1
8.36316e-123	1.1861	0.448	0.058	1.64905e-118	9	AT1G04220	KCS2
2.46186e-121	0.311862	0.177	0.006	4.8543e-117	9	AT1G35290	ALT1
6.87113e-120	1.33194	0.641	0.132	1.35485e-115	9	AT5G57800	YRE
1.30197e-116	0.690226	0.448	0.06	2.56722e-112	9	AT1G55260	LTPG6
1.90129e-115	1.65347	0.919	0.372	3.74897e-111	9	AT2G38540	LTP1
5.98691e-114	0.484986	0.29	0.024	1.1805e-109	9	AT1G76620	NA
8.81742e-114	1.03265	0.762	0.192	1.73862e-109	9	AT3G23560	ALF5
7.70326e-107	0.768681	0.343	0.037	1.51893e-102	9	AT4G25850	ORP4B
1.01029e-104	0.830412	0.617	0.128	1.99209e-100	9	AT5G18460	NA
1.50816e-103	1.03956	0.625	0.134	2.97379e-99	9	AT4G23670	NA
8.64459e-100	1.17021	0.427	0.066	1.70454e-95	9	AT5G59310	LTP4
4.88591e-98	0.596912	0.359	0.045	9.63403e-94	9	AT5G62470	MYBCOV1
1.89719e-97	0.417985	0.262	0.023	3.74087e-93	9	AT1G75900	NA
5.66147e-97	0.680629	0.379	0.051	1.11633e-92	9	AT5G15310	MYB16
1.29657e-91	0.912888	0.597	0.137	2.55658e-87	9	AT1G30530	UGT78D1
4.7422e-91	0.3899	0.258	0.024	9.35066e-87	9	AT3G57780	NA
1.69264e-90	0.273052	0.177	0.01	3.33754e-86	9	AT5G52320	CYP96A4
1.79481e-87	0.759523	0.431	0.074	3.539e-83	9	AT3G51600	LTP5
3.10577e-87	0.716843	0.544	0.117	6.12397e-83	9	AT1G17840	WBC11
6.84583e-87	0.614201	0.363	0.052	1.34986e-82	9	AT5G59670	NA
2.46461e-86	0.58737	0.403	0.064	4.85972e-82	9	AT5G45950	NA
8.32699e-85	0.603995	0.387	0.061	1.64192e-80	9	AT1G10370	GSTU17
4.17814e-83	0.846019	0.528	0.118	8.23845e-79	9	AT3G16370	NA
2.48708e-82	1.03301	0.665	0.198	4.90402e-78	9	AT4G39330	CAD9
2.21077e-81	0.586286	0.375	0.059	4.3592e-77	9	AT1G01120	KCS1
2.3987e-80	0.264312	0.137	0.006	4.72977e-76	9	AT5G25400	NA
3.85389e-80	0.492457	0.359	0.054	7.5991e-76	9	AT1G56580	SVB
2.32033e-77	0.648392	0.431	0.082	4.57522e-73	9	AT3G55110	ABCG18
5.17823e-77	0.772327	0.556	0.138	1.02104e-72	9	AT2G32690	GRP23
7.46532e-77	0.829237	0.282	0.035	1.47201e-72	9	AT2G39330	JAL23
4.0666e-75	0.327095	0.181	0.014	8.01852e-71	9	AT4G24510	VC2
1.66686e-74	0.353379	0.198	0.017	3.28671e-70	9	AT5G25390	SHN3
2.1332e-74	1.202	0.649	0.206	4.20624e-70	9	AT5G24780	VSP1
3.12297e-71	0.509783	0.323	0.05	6.15787e-67	9	AT1G51500	WBC12
3.92742e-71	0.513716	0.319	0.047	7.74409e-67	9	AT5G53210	SPCH
4.63389e-71	0.370664	0.21	0.02	9.1371e-67	9	AT3G47295	NA
5.7411e-71	0.47145	0.27	0.035	1.13203e-66	9	AT4G28680	TYRDC1
6.20146e-71	0.313815	0.226	0.023	1.2228e-66	9	AT3G29634	NA
1.27155e-69	0.626472	0.472	0.106	2.50724e-65	9	AT1G28610	NA
1.45062e-69	0.449928	0.31	0.047	2.86033e-65	9	AT5G41460	NA
2.71832e-69	0.440912	0.286	0.04	5.35998e-65	9	AT3G11210	NA
4.21567e-68	0.853089	0.585	0.171	8.31246e-64	9	AT2G27385	NA
6.07651e-65	0.727157	0.468	0.113	1.19817e-60	9	AT3G18850	LPAT5
1.53658e-62	0.931404	0.484	0.13	3.02983e-58	9	AT5G48880	PKT2
1.32434e-61	0.567177	0.403	0.086	2.61133e-57	9	AT5G62210	NA
6.05751e-61	0.493795	0.31	0.053	1.19442e-56	9	AT4G33220	PME44
1.6039e-60	0.834161	0.762	0.308	3.16256e-56	9	AT1G54410	HIRD11
6.63095e-60	0.602326	0.54	0.152	1.30749e-55	9	AT5G46880	HDG5
9.6138e-60	0.548912	0.286	0.046	1.89565e-55	9	AT3G23050	IAA7
1.63318e-59	0.878171	0.577	0.178	3.2203e-55	9	AT5G08640	FLS1
7.19888e-59	0.644151	0.427	0.1	1.41947e-54	9	AT3G16400	NSP1
4.53043e-58	0.645233	0.625	0.205	8.93311e-54	9	AT4G04890	PDF2
7.50914e-58	0.926392	0.46	0.124	1.48065e-53	9	AT4G36250	ALDH3F1
3.18133e-57	0.835108	0.379	0.086	6.27295e-53	9	AT3G23810	SAHH2
4.72097e-57	0.94913	0.774	0.342	9.30881e-53	9	AT1G17140	RIP1
3.74525e-56	0.274181	0.185	0.02	7.38488e-52	9	AT3G26200	CYP71B22
4.61661e-56	0.369905	0.238	0.034	9.10303e-52	9	AT5G40380	CRK42
2.43985e-54	0.491867	0.399	0.094	4.8109e-50	9	AT1G78210	NA
4.42925e-54	0.322438	0.194	0.023	8.73359e-50	9	AT2G32990	GH9B8
8.0394e-54	0.402806	0.234	0.034	1.58521e-49	9	AT1G52030	MBP2
4.70774e-53	0.331387	0.181	0.02	9.28272e-49	9	AT1G12570	NA
2.19869e-52	0.363854	0.238	0.036	4.33538e-48	9	AT1G22250	NA
3.50044e-52	0.276827	0.161	0.016	6.90216e-48	9	AT3G26590	NA
5.74202e-51	0.398946	0.306	0.06	1.13221e-46	9	AT5G52060	BAG1
7.7729e-51	0.736087	0.649	0.254	1.53266e-46	9	AT5G13930	TT4
1.01255e-50	0.580909	0.403	0.101	1.99655e-46	9	AT1G48750	NA
3.17575e-50	0.605164	0.411	0.106	6.26194e-46	9	AT5G65730	XTH6
5.59073e-50	0.50034	0.335	0.073	1.10238e-45	9	AT2G32720	CYTB5-D
6.20892e-50	0.361516	0.319	0.065	1.22427e-45	9	AT4G30340	DGK7
4.51958e-49	0.307892	0.234	0.037	8.91172e-45	9	AT1G70895	CLE17
1.30971e-48	0.812666	0.899	0.481	2.58248e-44	9	AT2G42840	PDF1
1.99908e-48	0.38929	0.274	0.051	3.94179e-44	9	AT5G49330	PFG3
2.76197e-48	0.302634	0.226	0.035	5.44605e-44	9	AT2G20950	NA
3.87586e-48	0.520508	0.464	0.132	7.64242e-44	9	AT1G05230	HDG2
2.95553e-47	0.553702	0.48	0.145	5.82771e-43	9	AT1G27950	LTPG1
1.21579e-46	0.312624	0.206	0.03	2.3973e-42	9	AT3G20470	GRP5
2.13888e-46	0.306475	0.226	0.036	4.21744e-42	9	AT5G67180	TOE3
3.55816e-46	0.457078	0.347	0.081	7.01599e-42	9	AT1G25275	NA
8.99588e-45	0.325214	0.202	0.03	1.77381e-40	9	AT4G34990	MYB32
9.22268e-45	0.507025	0.552	0.193	1.81853e-40	9	AT1G52310	NA
1.36241e-44	0.83349	0.597	0.247	2.6864e-40	9	AT1G08510	FATB
1.04146e-42	0.53904	0.569	0.212	2.05356e-38	9	AT1G12330	NA
2.77381e-42	0.55113	0.569	0.203	5.4694e-38	9	AT4G21750	ATML1
7.05147e-41	0.800616	0.681	0.295	1.39041e-36	9	AT2G26250	KCS10
9.74561e-41	0.335602	0.218	0.038	1.92164e-36	9	AT2G37040	PAL1
1.56016e-40	0.465795	0.399	0.117	3.07631e-36	9	AT1G07650	NA
2.33056e-40	0.416352	0.363	0.097	4.59541e-36	9	AT1G75710	NA
1.57661e-39	0.314949	0.298	0.069	3.10876e-35	9	AT1G44170	ALDH4
3.43683e-39	0.368532	0.286	0.065	6.77675e-35	9	AT4G25960	PGP2
1.88603e-38	0.301403	0.234	0.045	3.71887e-34	9	AT4G25830	CASPL2C1
1.95284e-38	0.261998	0.181	0.028	3.85061e-34	9	AT3G01140	NOK
4.49018e-38	0.342585	0.323	0.081	8.85373e-34	9	AT2G34150	WAVE1
4.88449e-38	0.493658	0.343	0.094	9.63123e-34	9	AT3G55120	TT5
1.80991e-37	0.347774	0.286	0.067	3.56878e-33	9	AT1G65060	4CL3
6.62709e-37	0.602333	0.399	0.13	1.30673e-32	9	AT2G41540	GPDHC1
6.88472e-37	0.409053	0.383	0.113	1.35753e-32	9	AT1G51460	FOP2
1.20808e-36	0.292804	0.254	0.055	2.3821e-32	9	AT1G34640	NA
1.21268e-36	0.317032	0.254	0.055	2.39117e-32	9	AT4G29020	NA
2.05723e-36	0.641572	0.617	0.276	4.05644e-32	9	AT3G26520	TIP2
6.999e-36	0.31312	0.29	0.071	1.38006e-31	9	AT2G35860	FLA16
1.1286e-35	0.451659	0.327	0.09	2.22538e-31	9	AT1G78570	ROL1
6.13951e-34	0.627783	0.673	0.348	1.21059e-29	9	AT1G36160	SFR3
8.65317e-34	0.340563	0.306	0.08	1.70623e-29	9	AT4G18970	NA
1.3223e-33	0.313346	0.262	0.063	2.60731e-29	9	AT3G25030	NA
1.08032e-32	0.359137	0.391	0.127	2.13017e-28	9	AT5G02240	NA
1.14419e-32	0.501566	0.415	0.143	2.25612e-28	9	AT4G38620	MYB4
3.08278e-32	0.319078	0.153	0.024	6.07863e-28	9	AT1G29670	GDSL1
3.50122e-32	0.312892	0.278	0.071	6.9037e-28	9	AT1G17920	HDG12
9.82552e-32	0.42533	0.302	0.085	1.9374e-27	9	AT5G01750	NA
7.64907e-31	0.277773	0.145	0.023	1.50824e-26	9	AT2G18660	PNP-A
7.7086e-30	0.350326	0.226	0.053	1.51998e-25	9	AT1G19670	CORI1
1.48924e-29	0.394517	0.278	0.077	2.93648e-25	9	AT3G55360	TSC13
5.24649e-29	0.351341	0.153	0.027	1.0345e-24	9	AT1G70830	MLP28
2.06652e-28	0.413084	0.448	0.178	4.07477e-24	9	AT4G00040	NA
2.48754e-28	0.324659	0.274	0.078	4.90494e-24	9	AT1G67730	YBR159
4.05638e-28	0.3477	0.25	0.066	7.99836e-24	9	AT5G03760	RAT4
6.46784e-28	0.355538	0.282	0.082	1.27533e-23	9	AT5G10480	PEP
9.20712e-28	0.715698	0.742	0.492	1.81546e-23	9	AT4G21960	PRXR1
1.20751e-27	0.408222	0.387	0.138	2.38098e-23	9	AT1G49430	LRD2
3.31531e-27	0.332524	0.339	0.112	6.53712e-23	9	AT2G28470	BGAL8
5.12948e-27	0.281954	0.23	0.058	1.01143e-22	9	AT5G49760	NA
1.31135e-26	0.341018	0.222	0.055	2.58572e-22	9	AT4G23990	CSLG3
1.74836e-26	0.467096	1	1	3.44742e-22	9	AT2G21660	RBGA3
2.10723e-26	0.58649	0.395	0.158	4.15504e-22	9	AT1G64390	GH9C2
6.86408e-26	0.361234	0.242	0.066	1.35346e-21	9	AT1G09185	NA
2.62986e-25	0.669983	0.375	0.142	5.18556e-21	9	AT1G52400	BGLU18
7.7379e-25	0.494483	0.456	0.204	1.52576e-20	9	AT1G06550	NA
1.28708e-24	0.40905	0.48	0.214	2.53786e-20	9	AT5G09870	MUM3
2.3208e-24	0.260007	0.206	0.052	4.57616e-20	9	AT5G07800	NA
2.95737e-24	0.311971	0.238	0.068	5.83134e-20	9	AT5G15740	RRT1
3.66827e-24	0.480363	0.363	0.142	7.23309e-20	9	AT3G51240	TT6
4.06394e-24	0.462454	0.5	0.241	8.01328e-20	9	AT5G47870	RAD52-2B
5.44304e-24	0.37577	0.302	0.103	1.07326e-19	9	AT4G37680	HHP4
2.06728e-23	0.331514	0.278	0.091	4.07625e-19	9	AT2G42200	SPL9
2.47232e-23	0.304201	0.234	0.067	4.87491e-19	9	AT2G36870	XTH32
3.21206e-23	0.70408	0.685	0.443	6.33354e-19	9	AT5G53460	GLT1
3.97784e-22	0.447824	0.431	0.194	7.84351e-18	9	AT3G25070	RIN4
4.33427e-22	0.638706	0.351	0.14	8.54632e-18	9	AT5G57790	AOG1
5.77509e-22	0.459638	0.435	0.199	1.13873e-17	9	AT2G03240	NA
8.37883e-22	0.281396	0.274	0.09	1.65214e-17	9	AT4G22570	APT3
1.61636e-21	0.366441	0.266	0.089	3.18713e-17	9	AT5G22020	NA
2.13775e-21	0.337267	0.29	0.103	4.21522e-17	9	AT4G14420	NA
6.12921e-21	0.260799	0.185	0.049	1.20856e-16	9	AT2G02850	ARPN
6.14065e-21	0.471603	0.496	0.244	1.21081e-16	9	AT5G16560	KAN1
9.58387e-21	0.254075	0.202	0.057	1.88975e-16	9	AT5G17010	NA
1.98875e-20	0.279591	0.234	0.073	3.92142e-16	9	AT5G43760	KCS20
2.32272e-20	0.474425	0.403	0.179	4.57993e-16	9	AT3G22550	NA
6.02871e-20	0.374243	0.528	0.275	1.18874e-15	9	AT3G59320	NA
6.04171e-20	0.25572	0.274	0.095	1.19131e-15	9	AT2G46225	ABIL1
7.59597e-20	0.255546	0.274	0.096	1.49777e-15	9	AT1G25480	ALMT4
8.88535e-20	0.270249	0.238	0.077	1.75201e-15	9	AT5G47380	NA
3.58267e-19	0.268952	0.206	0.062	7.06431e-15	9	AT1G06000	UGT89C1
4.1581e-19	0.282037	0.23	0.074	8.19894e-15	9	AT4G32460	BDX
1.23517e-18	0.424775	0.431	0.198	2.4355e-14	9	AT3G04290	LTL1
1.28158e-18	0.46508	0.355	0.157	2.52701e-14	9	AT4G31340	NA
1.39572e-18	0.253768	0.278	0.101	2.75207e-14	9	AT5G11790	NDL2
1.40749e-18	0.282976	0.347	0.144	2.7753e-14	9	AT5G51750	SBT1.3
2.03839e-18	0.338577	0.323	0.127	4.0193e-14	9	AT3G05600	ATEH1
2.81368e-17	0.281304	0.315	0.13	5.54801e-13	9	AT4G26080	ATABI1
3.10244e-17	0.413405	0.778	0.543	6.11738e-13	9	AT3G51950	NA
4.16239e-17	0.349677	0.367	0.165	8.20741e-13	9	AT5G23940	PEL3
4.75991e-17	0.264877	0.222	0.075	9.38558e-13	9	AT4G22540	ORP2A
5.26507e-17	0.266445	0.274	0.105	1.03817e-12	9	AT4G33180	NA
5.59461e-17	0.358563	0.375	0.174	1.10315e-12	9	AT2G47650	UXS4
1.49429e-16	0.394379	0.379	0.182	2.94644e-12	9	AT4G36360	BGAL3
2.11005e-16	0.295571	0.403	0.195	4.16059e-12	9	AT1G05850	POM1
6.30522e-16	0.285963	0.226	0.08	1.24326e-11	9	AT4G30470	NA
6.4336e-16	0.292881	0.327	0.143	1.26858e-11	9	AT5G22740	CSLA2
7.95643e-16	0.262888	0.274	0.108	1.56885e-11	9	AT5G41070	DRB5
9.94735e-16	0.494358	0.516	0.301	1.96142e-11	9	AT1G14350	MYB124
1.14229e-15	0.268149	0.242	0.091	2.25237e-11	9	AT3G43720	LTPG2
1.59289e-15	0.335696	0.403	0.196	3.14086e-11	9	AT5G45670	NA
2.72441e-15	0.304924	0.407	0.203	5.37199e-11	9	AT4G13100	NA
3.69236e-15	0.251044	0.31	0.134	7.2806e-11	9	AT1G28440	HSL1
1.94018e-14	0.292479	0.355	0.169	3.82565e-10	9	AT2G39681	NA
2.68827e-14	0.265198	0.274	0.116	5.30073e-10	9	AT5G66310	NA
2.81065e-14	0.260783	0.476	0.247	5.54203e-10	9	AT1G72970	HTH
3.44306e-14	0.280963	0.266	0.11	6.78903e-10	9	AT1G75090	NA
4.65208e-14	0.313163	0.319	0.149	9.17297e-10	9	AT1G17745	PGDH2
6.73869e-14	0.320033	0.153	0.047	1.32874e-09	9	AT3G16470	JR1
9.1842e-14	0.280681	0.323	0.152	1.81094e-09	9	AT1G27370	SPL10
1.21944e-13	0.279898	0.302	0.135	2.40449e-09	9	AT1G71695	NA
1.30897e-13	0.305117	0.302	0.139	2.58103e-09	9	AT3G02110	SCPL25
1.37047e-13	0.334088	0.206	0.077	2.70229e-09	9	AT5G25770	NA
1.6644e-13	0.351775	0.427	0.233	3.28187e-09	9	AT2G45660	SOC1
1.03103e-12	0.394585	0.323	0.155	2.03299e-08	9	AT2G28570	NA
1.1251e-12	0.328589	0.565	0.357	2.21847e-08	9	AT3G08770	LTP6
1.20008e-12	0.340722	0.496	0.301	2.36631e-08	9	AT1G79750	NADP-ME4
1.25889e-12	0.258318	0.371	0.189	2.48229e-08	9	AT3G14840	LIK1
2.20671e-12	0.25031	0.246	0.103	4.35119e-08	9	AT1G78170	NA
1.15383e-11	0.280564	0.298	0.146	2.27512e-07	9	AT1G42470	ATNPC1
1.45063e-11	0.272706	0.355	0.186	2.86036e-07	9	AT2G26910	PEC1
3.10806e-11	0.451949	0.548	0.373	6.12847e-07	9	AT4G29030	NA
5.45359e-11	0.286226	0.359	0.198	1.07534e-06	9	AT1G04120	MRP5
1.00847e-10	0.288944	0.524	0.336	1.9885e-06	9	AT3G01540	RH14
1.54017e-09	0.326059	0.294	0.157	3.03691e-05	9	AT1G76180	ERD14
5.83124e-09	0.300249	0.355	0.21	0.00011498	9	AT1G08230	NA
9.4348e-09	0.277495	0.96	0.888	0.000186035	9	AT2G18440	NA
2.63974e-08	0.265927	0.613	0.443	0.000520504	9	AT4G08980	SKIP18
4.38211e-08	0.254682	0.613	0.443	0.000864064	9	AT1G30330	ARF6
2.00409e-07	0.262059	0.371	0.235	0.00395166	9	AT3G17820	GLN1;3
5.24422e-07	0.276101	0.476	0.325	0.0103406	9	AT1G70210	CYCD1;1
2.42269e-06	0.251648	0.464	0.337	0.0477707	9	AT1G07890	MEE6
3.4432e-150	1.18755	0.687	0.099	6.78931e-146	10	AT3G45930	NA
2.26209e-149	2.02286	0.841	0.173	4.4604e-145	10	AT5G59870	HTA6
4.64684e-148	1.45385	0.821	0.158	9.16265e-144	10	AT5G22880	HTB2
2.06564e-147	1.76895	0.821	0.159	4.07304e-143	10	AT3G20670	HTA13
1.75093e-141	1.32526	0.756	0.132	3.45248e-137	10	AT1G09200	H3.1
4.41542e-141	1.63527	0.886	0.207	8.70633e-137	10	AT5G65360	H3.1
3.24277e-138	1.07074	0.642	0.092	6.39409e-134	10	AT3G46320	NA
4.90647e-128	1.10191	0.791	0.158	9.67457e-124	10	AT5G59690	NA
4.99983e-120	1.12754	0.652	0.113	9.85867e-116	10	AT3G27360	HTR3
1.30862e-118	1.10771	0.627	0.105	2.58033e-114	10	AT5G59970	NA
4.134e-116	1.84841	0.811	0.215	8.15142e-112	10	AT1G51060	HTA10
3.30755e-106	1.07506	0.617	0.115	6.52183e-102	10	AT5G27670	HTA7
1.38102e-105	1.9239	0.836	0.258	2.72309e-101	10	AT1G07820	NA
1.5897e-103	1.27027	0.756	0.19	3.13456e-99	10	AT3G53730	NA
1.6939e-102	1.08215	0.637	0.126	3.34004e-98	10	AT2G28740	HIS4
7.27999e-100	1.20233	0.617	0.121	1.43547e-95	10	AT1G54690	HTA3
8.59224e-97	0.788503	0.527	0.085	1.69422e-92	10	AT5G54640	RAT5
1.75487e-94	0.883334	0.517	0.086	3.46025e-90	10	AT5G10390	HTR13
1.97899e-92	1.40849	0.721	0.189	3.90217e-88	10	AT1G08880	HTA5
7.74912e-90	1.54127	0.791	0.25	1.52797e-85	10	AT1G06760	H1.1
7.66398e-85	0.649315	0.453	0.07	1.51118e-80	10	AT1G67180	NA
2.17457e-84	1.10941	0.582	0.124	4.28782e-80	10	AT4G27230	HTA2
2.99693e-82	1.22097	0.801	0.261	5.90934e-78	10	AT5G59910	HTB4
1.95457e-78	1.15375	0.701	0.206	3.85401e-74	10	AT3G45980	HTB9
7.8275e-75	0.989832	0.582	0.138	1.54343e-70	10	AT1G07790	HTB1
1.78271e-74	1.36997	0.97	0.482	3.51516e-70	10	AT2G42840	PDF1
2.93989e-70	0.747549	0.448	0.083	5.79688e-66	10	AT2G37470	NA
1.32411e-69	0.805414	0.532	0.12	2.61088e-65	10	AT3G46030	HTB11
2.0774e-66	1.65379	0.915	0.543	4.09622e-62	10	AT4G26630	DEK3
6.84057e-65	0.475844	0.353	0.055	1.34882e-60	10	AT1G71760	NA
7.01506e-65	1.18253	0.672	0.219	1.38323e-60	10	AT5G10980	HTR8
1.69979e-60	1.02788	0.602	0.173	3.35164e-56	10	AT5G63550	NA
1.26972e-59	0.957218	0.816	0.293	2.50364e-55	10	AT2G26250	KCS10
2.66556e-58	0.647107	0.547	0.138	5.25596e-54	10	AT3G54560	HTA11
5.36955e-58	1.07041	0.662	0.224	1.05877e-53	10	AT2G30620	H1.2
1.02841e-57	0.795439	0.473	0.11	2.02781e-53	10	AT5G23420	HMGB6
2.0553e-57	0.367076	0.204	0.02	4.05265e-53	10	AT3G53650	NA
1.09365e-53	0.533563	0.343	0.062	2.15646e-49	10	AT5G43080	CYCA3;1
4.07234e-53	1.0325	0.826	0.365	8.02984e-49	10	AT4G29030	NA
1.27912e-50	0.893247	0.687	0.242	2.52217e-46	10	AT1G72970	HTH
3.40922e-47	0.720836	0.597	0.191	6.7223e-43	10	AT5G45670	NA
5.22259e-47	0.405062	0.323	0.061	1.02979e-42	10	AT2G46980	ATASY3
2.55788e-46	0.646263	0.617	0.204	5.04363e-42	10	AT4G21750	ATML1
2.59744e-46	0.767608	0.547	0.175	5.12163e-42	10	AT3G18035	HON4
2.75679e-46	0.706441	0.617	0.208	5.43583e-42	10	AT4G04890	PDF2
9.91088e-45	1.21106	0.701	0.317	1.95423e-40	10	AT1G14900	HMGA
1.44036e-44	0.488937	0.388	0.091	2.8401e-40	10	AT1G69770	CMT3
1.83697e-44	0.690523	0.403	0.098	3.62213e-40	10	AT3G27060	TSO2
1.54821e-43	0.395991	0.224	0.033	3.05276e-39	10	AT2G28720	NA
2.25963e-43	0.536331	0.522	0.156	4.45553e-39	10	AT5G46880	HDG5
9.14376e-43	1.05232	0.602	0.235	1.80297e-38	10	AT3G17160	NA
1.66134e-42	0.507425	0.488	0.14	3.27582e-38	10	AT1G17200	CASPL2A1
1.34391e-41	0.707273	0.463	0.134	2.64991e-37	10	AT5G49160	METI
1.78056e-40	0.304587	0.259	0.045	3.51091e-36	10	AT4G39380	NA
4.11728e-40	1.0182	0.468	0.141	8.11845e-36	10	AT1G02190	CER1-L1
1.00823e-39	0.371514	0.254	0.045	1.98803e-35	10	AT4G21070	BRCA1
3.0099e-39	0.391607	0.318	0.069	5.93493e-35	10	AT3G49900	NA
3.99263e-39	0.669431	0.642	0.247	7.87267e-35	10	AT3G26932	DRB3
7.32954e-39	0.505092	0.423	0.118	1.44524e-34	10	AT5G48600	SMC3
1.01607e-38	0.359656	0.303	0.064	2.00348e-34	10	AT3G54750	NA
3.05779e-37	0.604182	0.488	0.162	6.02935e-33	10	AT1G47970	NA
1.09148e-36	0.592481	0.383	0.105	2.15217e-32	10	AT5G38690	NA
3.33994e-36	0.347498	0.214	0.035	6.58569e-32	10	AT1G04020	ROW1
4.8232e-35	0.36727	0.318	0.075	9.51038e-31	10	AT5G47380	NA
9.02987e-35	0.401319	0.204	0.034	1.78051e-30	10	AT3G07800	TK1A
4.71456e-34	0.628253	0.662	0.275	9.29617e-30	10	AT2G47240	LACS1
2.2197e-33	0.465207	0.269	0.058	4.37679e-29	10	AT5G61000	RPA70D
4.96181e-33	0.623453	0.413	0.126	9.7837e-29	10	AT1G10060	BCAT1
1.62432e-32	0.368157	0.244	0.05	3.20283e-28	10	AT1G47210	CYCA3;2
8.90176e-32	0.266899	0.179	0.028	1.75525e-27	10	AT2G42260	UVI4
9.73692e-32	0.545418	0.368	0.105	1.91993e-27	10	AT4G15630	CASPL1E1
1.12586e-31	0.341092	0.249	0.053	2.21997e-27	10	AT4G02110	NA
1.55002e-31	0.318082	0.209	0.038	3.05632e-27	10	AT4G01270	NA
3.79451e-31	0.421712	0.149	0.021	7.48202e-27	10	AT4G31805	POLAR
1.27838e-30	0.356944	0.259	0.058	2.5207e-26	10	AT4G00020	MEE43
1.34812e-30	0.748431	0.517	0.197	2.65823e-26	10	AT3G04290	LTL1
7.33266e-30	0.414783	0.348	0.1	1.44585e-25	10	AT1G07660	NA
1.03203e-27	0.548156	0.493	0.197	2.03495e-23	10	AT3G50690	NA
1.97203e-26	0.259494	0.214	0.046	3.88844e-22	10	AT3G18730	TSK
2.2398e-26	0.427687	0.403	0.136	4.41645e-22	10	AT1G05230	HDG2
9.58747e-26	0.575277	0.542	0.255	1.89046e-21	10	AT1G20696	NFD3
1.55061e-25	0.300479	0.259	0.066	3.0575e-21	10	AT5G65230	MYB53
1.94024e-25	0.380591	0.408	0.139	3.82577e-21	10	AT5G18460	NA
2.02587e-25	0.50274	0.522	0.216	3.99462e-21	10	AT1G12330	NA
4.51704e-25	0.450945	0.418	0.149	8.9067e-21	10	AT3G59100	GSL11
4.64142e-24	0.36116	0.373	0.127	9.15195e-20	10	AT1G17840	WBC11
5.61276e-24	0.491585	0.393	0.142	1.10672e-19	10	AT2G38810	HTA8
5.61536e-24	0.352398	0.308	0.093	1.10724e-19	10	AT3G52100	NA
1.07166e-23	0.281383	0.294	0.085	2.11309e-19	10	AT5G01630	BRCA2B
1.57233e-23	0.300144	0.398	0.14	3.10032e-19	10	AT1G49430	LRD2
3.09707e-23	0.547767	0.348	0.121	6.1068e-19	10	AT5G46740	UBP21
3.10561e-23	0.347593	0.388	0.138	6.12364e-19	10	AT3G02110	SCPL25
7.9312e-23	0.359	0.104	0.014	1.56387e-18	10	AT1G34245	EPF2
1.46262e-22	0.461935	0.458	0.19	2.88399e-18	10	AT1G20693	NFD2
1.52049e-22	0.461143	0.398	0.147	2.99809e-18	10	AT1G30530	UGT78D1
3.6184e-22	0.391608	0.498	0.206	7.13476e-18	10	AT3G23560	ALF5
3.6446e-22	0.3441	0.393	0.144	7.18643e-18	10	AT5G51750	SBT1.3
5.1099e-22	0.462907	0.488	0.207	1.00757e-17	10	AT4G39330	CAD9
1.92406e-21	0.592186	0.652	0.356	3.79387e-17	10	AT3G08770	LTP6
4.17261e-21	0.346211	0.348	0.124	8.22754e-17	10	AT3G10180	NA
4.98177e-21	0.304639	0.184	0.043	9.82305e-17	10	AT5G08020	RPA70B
6.21121e-21	0.326516	0.284	0.089	1.22473e-16	10	AT2G47630	MAGL9
7.69158e-21	0.350148	0.249	0.072	1.51662e-16	10	AT1G75150	NA
1.4834e-20	0.582495	0.662	0.395	2.92498e-16	10	AT4G40040	HTR5
2.02198e-20	0.316404	0.423	0.164	3.98694e-16	10	AT5G23940	PEL3
2.55354e-20	0.344629	0.219	0.059	5.03508e-16	10	AT5G39550	VIM3
9.22032e-20	0.282139	0.239	0.069	1.81806e-15	10	AT3G53680	NA
1.18301e-18	0.353917	0.294	0.102	2.33266e-14	10	AT1G75710	NA
1.78785e-18	0.346891	0.363	0.142	3.52529e-14	10	AT2G36200	NA
1.93322e-18	0.281451	0.289	0.097	3.81193e-14	10	AT1G20720	NA
1.21111e-17	0.29077	0.239	0.074	2.38807e-13	10	AT5G00445	NA
2.0659e-17	0.32611	0.269	0.093	4.07354e-13	10	AT3G17340	NA
3.72114e-17	0.288835	0.09	0.014	7.33734e-13	10	AT5G60880	BASL
8.55623e-17	0.28234	0.234	0.074	1.68712e-12	10	AT5G22500	FAR1
3.5484e-16	0.374513	0.353	0.151	6.99673e-12	10	AT2G17560	NFD4
4.16366e-16	0.335229	0.318	0.126	8.20991e-12	10	AT3G05830	ATNEAP1
5.37368e-16	0.421894	0.642	0.386	1.05958e-11	10	AT2G38540	LTP1
9.67208e-16	0.299772	0.328	0.132	1.90714e-11	10	AT1G57820	VIM1
2.66884e-15	0.48889	0.423	0.207	5.26242e-11	10	AT1G15940	PDS5E
7.90082e-15	0.331464	0.318	0.129	1.55788e-10	10	AT3G05600	ATEH1
1.2782e-14	0.4085	0.353	0.156	2.52035e-10	10	AT3G06740	GATA15
1.46453e-14	0.468041	0.443	0.218	2.88776e-10	10	AT1G02205	CER22
2.11891e-14	0.359962	0.423	0.203	4.17807e-10	10	AT1G63650	EGL3
2.8734e-14	0.47646	0.602	0.393	5.66578e-10	10	AT3G54670	TTN8
1.16429e-13	0.252695	0.318	0.132	2.29574e-09	10	AT4G36250	ALDH3F1
1.21352e-13	0.271463	0.289	0.118	2.39283e-09	10	AT1G48620	HON5
1.66641e-13	0.291637	0.269	0.104	3.28582e-09	10	AT1G78170	NA
2.38336e-13	0.283284	0.239	0.089	4.69951e-09	10	AT1G65470	NFB2
2.59334e-13	0.362223	0.333	0.148	5.11354e-09	10	AT2G21790	RNR1
3.30464e-13	0.260133	0.234	0.086	6.51609e-09	10	AT1G48610	NA
5.83453e-13	0.36628	0.333	0.148	1.15045e-08	10	AT4G23670	NA
1.95666e-12	0.259126	0.294	0.125	3.85814e-08	10	AT5G13960	SUVH4
3.93815e-12	0.293395	0.368	0.178	7.76524e-08	10	AT3G47460	ATSMC2
1.04583e-11	0.254708	0.348	0.164	2.06218e-07	10	AT5G55820	WYR
1.6036e-11	0.318434	0.318	0.149	3.16199e-07	10	AT5G11160	APT5
1.66209e-11	0.349796	0.368	0.181	3.27731e-07	10	AT2G27385	NA
1.86349e-11	0.357503	0.164	0.055	3.67442e-07	10	AT5G53210	SPCH
3.54668e-11	0.389577	0.423	0.235	6.99334e-07	10	AT5G62230	ERL1
4.62018e-11	0.280408	0.219	0.085	9.11007e-07	10	AT4G18970	NA
5.33833e-11	0.250745	0.229	0.092	1.05261e-06	10	AT3G43720	LTPG2
1.26495e-10	0.290599	0.308	0.149	2.49422e-06	10	AT4G00820	IQD17
3.5809e-10	0.282929	0.274	0.126	7.06082e-06	10	AT5G39220	NA
5.87582e-10	0.310038	0.289	0.137	1.15859e-05	10	AT1G71695	NA
5.96268e-10	0.455325	0.677	0.518	1.17572e-05	10	AT5G55660	NA
9.11229e-10	0.269412	0.318	0.158	1.79676e-05	10	AT5G62410	TTN3
1.00163e-09	0.409801	0.507	0.324	1.97501e-05	10	AT2G27170	TTN7
1.09093e-09	0.296894	0.433	0.251	2.1511e-05	10	AT4G33200	XI-I
1.74593e-09	0.363621	0.448	0.264	3.44263e-05	10	AT5G13930	TT4
2.36122e-09	0.250257	0.224	0.096	4.65584e-05	10	AT1G64710	NA
1.16909e-08	0.317006	0.532	0.354	0.000230522	10	AT1G17140	RIP1
1.51907e-08	0.298839	0.453	0.276	0.00029953	10	AT5G07180	ERL2
1.77848e-08	0.300484	0.537	0.355	0.00035068	10	AT1G36160	SFR3
2.43402e-07	0.276827	0.488	0.321	0.00479941	10	AT1G54410	HIRD11
2.46251e-06	0.297208	0.318	0.19	0.0485558	10	AT5G08640	FLS1
1.44796e-105	0.290591	0.217	0.007	2.85509e-101	11	AT3G05820	INVH
2.12274e-97	0.964679	0.729	0.113	4.18562e-93	11	AT1G72250	NA
2.01707e-96	0.806109	0.659	0.093	3.97726e-92	11	AT1G72670	IQD8
7.00579e-93	1.57174	0.93	0.232	1.3814e-88	11	AT3G23890	TOPII
4.57244e-91	1.06255	0.829	0.161	9.01593e-87	11	AT5G60930	NA
3.97664e-83	1.82741	0.876	0.227	7.84113e-79	11	AT4G23800	3XHMG-BOX2
1.32597e-77	0.89695	0.628	0.107	2.61454e-73	11	AT1G02690	IMPA-6
3.38379e-77	1.06991	0.868	0.206	6.67215e-73	11	AT3G19050	POK2
4.4882e-77	0.519316	0.364	0.035	8.84982e-73	11	AT5G58280	NA
4.88993e-76	0.80941	0.612	0.099	9.64196e-72	11	AT4G38062	NA
5.36215e-73	0.88289	0.674	0.126	1.05731e-68	11	AT3G44050	NA
1.16809e-71	0.788785	0.744	0.153	2.30324e-67	11	AT3G17360	POK1
2.12477e-71	0.932213	0.605	0.105	4.18961e-67	11	AT4G11080	3XHMG-BOX1
2.40633e-63	0.846368	0.543	0.094	4.7448e-59	11	AT1G44110	CYCA1;1
2.0067e-59	0.716086	0.527	0.094	3.95681e-55	11	AT3G23670	PAKRP1L
2.39373e-59	0.769524	0.589	0.116	4.71996e-55	11	AT5G51600	PLE
1.16358e-52	0.509679	0.426	0.068	2.29435e-48	11	AT5G60150	NA
3.14915e-52	0.72694	0.535	0.104	6.2095e-48	11	AT5G55520	NA
6.2554e-52	0.375365	0.295	0.033	1.23344e-47	11	AT1G61450	NA
7.34506e-52	0.966313	0.798	0.249	1.4483e-47	11	AT3G26932	DRB3
7.01051e-51	1.47224	0.961	0.488	1.38233e-46	11	AT2G42840	PDF1
1.21794e-49	0.46499	0.31	0.039	2.40154e-45	11	AT4G36120	NA
1.79799e-49	0.631508	0.519	0.106	3.54527e-45	11	AT5G63950	CHR24
3.07185e-49	0.586287	0.543	0.11	6.05707e-45	11	AT4G05190	ATK5
5.12364e-49	0.459786	0.31	0.039	1.01028e-44	11	AT2G47920	NET3C
1.3388e-47	0.762084	0.496	0.101	2.63985e-43	11	AT5G17160	NA
1.54173e-47	0.534162	0.411	0.069	3.03998e-43	11	AT3G48900	SEND1
7.96942e-47	0.356219	0.326	0.045	1.57141e-42	11	AT4G13370	CORD3
1.57867e-46	0.570291	0.333	0.048	3.11282e-42	11	AT1G21810	VETH2
2.2323e-46	0.730796	0.581	0.14	4.40164e-42	11	AT2G36200	NA
2.14147e-45	0.386262	0.326	0.046	4.22254e-41	11	AT1G53140	DRP5A
2.44255e-45	0.96958	0.767	0.262	4.81623e-41	11	AT5G50740	NA
2.91964e-45	0.539352	0.488	0.097	5.75696e-41	11	AT2G22610	NA
1.86961e-44	0.635963	0.488	0.103	3.68651e-40	11	AT4G02150	MOS6
4.22336e-44	0.839599	0.698	0.212	8.32762e-40	11	AT4G04890	PDF2
7.08502e-44	0.435297	0.372	0.061	1.39703e-39	11	AT1G17480	IQD7
1.09141e-43	0.395108	0.264	0.032	2.15204e-39	11	AT2G33793	ASY4
1.74701e-43	0.546732	0.481	0.098	3.44476e-39	11	AT4G01730	NA
1.77006e-42	0.64597	0.426	0.084	3.4902e-38	11	AT1G76540	CDKB2;1
2.94501e-42	0.715438	0.597	0.158	5.80697e-38	11	AT5G46880	HDG5
4.34482e-41	0.731365	0.512	0.125	8.56712e-37	11	AT3G05830	ATNEAP1
8.01453e-41	0.376526	0.264	0.034	1.58031e-36	11	AT1G14750	SDS
1.85093e-40	0.476947	0.403	0.077	3.64966e-36	11	AT1G59540	ZCF125
3.39422e-40	0.474676	0.38	0.068	6.69272e-36	11	AT4G03100	NA
4.6185e-40	0.43638	0.302	0.045	9.10675e-36	11	AT1G76740	NA
1.31693e-39	1.16378	0.845	0.37	2.59673e-35	11	AT4G29030	NA
2.65357e-38	0.457794	0.357	0.064	5.23232e-34	11	AT1G20930	CDKB2;2
2.2687e-37	0.687041	0.488	0.119	4.47343e-33	11	AT3G20150	NA
4.58369e-37	0.526727	0.403	0.083	9.03812e-33	11	AT4G21270	KATAP
2.52954e-36	0.292339	0.233	0.03	4.98774e-32	11	AT2G46380	NA
2.58514e-35	0.258736	0.163	0.015	5.09739e-31	11	AT1G80450	NA
4.58746e-35	0.53414	0.419	0.093	9.04555e-31	11	AT2G26180	IQD6
7.52406e-35	0.375954	0.349	0.065	1.48359e-30	11	AT3G58650	TRM7
3.17041e-34	0.499693	0.411	0.09	6.25142e-30	11	AT4G22860	TPXL3
2.23054e-33	0.549458	0.426	0.101	4.39817e-29	11	AT1G75710	NA
6.60516e-33	0.671311	0.589	0.184	1.30241e-28	11	AT2G29550	TUB7
3.33859e-32	0.466649	0.411	0.095	6.58304e-28	11	AT5G18700	RUK
3.59301e-32	0.477608	0.364	0.077	7.08469e-28	11	AT5G47380	NA
5.03717e-32	0.458363	0.395	0.09	9.93229e-28	11	AT5G37010	NA
9.85375e-32	0.48571	0.403	0.093	1.94296e-27	11	AT2G37420	NA
1.14489e-31	0.397062	0.333	0.065	2.25749e-27	11	AT5G23910	NA
1.36817e-31	0.322667	0.271	0.045	2.69775e-27	11	AT4G09060	NA
2.68096e-31	0.309407	0.24	0.036	5.28631e-27	11	AT3G46616	NA
3.71429e-31	0.500607	0.426	0.105	7.32383e-27	11	AT1G50240	TIO
6.36988e-31	0.740993	0.783	0.3	1.25601e-26	11	AT2G26250	KCS10
7.66783e-31	0.844023	0.798	0.35	1.51194e-26	11	AT1G17140	RIP1
8.17582e-31	0.2858	0.24	0.037	1.61211e-26	11	AT3G60840	MAP65-4
6.14768e-30	0.289485	0.248	0.04	1.2122e-25	11	AT5G54630	NA
6.33084e-30	0.37116	0.31	0.06	1.24831e-25	11	AT3G10310	NA
6.93632e-30	0.642254	0.426	0.107	1.3677e-25	11	AT4G15630	CASPL1E1
9.17376e-30	0.416478	0.357	0.078	1.80888e-25	11	AT4G05520	EHD2
1.06421e-29	0.317327	0.248	0.04	2.09841e-25	11	AT5G07810	NA
1.56557e-29	0.442261	0.341	0.074	3.087e-25	11	AT5G00445	NA
2.47888e-29	0.349133	0.271	0.048	4.88786e-25	11	AT1G05440	NA
7.28168e-29	0.419894	0.302	0.06	1.4358e-24	11	AT2G20635	NA
9.14862e-29	0.624812	0.597	0.195	1.80393e-24	11	AT5G45670	NA
1.93912e-28	0.485348	0.45	0.119	3.82356e-24	11	AT4G14330	PAKRP2
4.39754e-28	0.451212	0.372	0.088	8.67108e-24	11	AT3G17680	NA
5.50129e-28	0.427197	0.318	0.067	1.08475e-23	11	AT5G62550	NA
1.8899e-27	0.363795	0.318	0.068	3.7265e-23	11	AT4G14150	PAKRP1
5.2133e-27	0.324491	0.302	0.062	1.02796e-22	11	AT1G65710	NA
8.15889e-27	0.435244	0.357	0.086	1.60877e-22	11	AT1G01830	NA
1.20239e-26	0.471083	0.481	0.141	2.37087e-22	11	AT5G18460	NA
2.32165e-26	0.718853	0.527	0.181	4.57783e-22	11	AT4G15802	HSBP
2.49527e-26	0.286719	0.248	0.045	4.92018e-22	11	AT2G07170	NA
4.92695e-26	0.559351	0.535	0.177	9.71497e-22	11	AT3G47460	ATSMC2
1.1001e-25	0.460114	0.512	0.163	2.16918e-21	11	AT5G55820	WYR
2.04157e-25	0.281823	0.186	0.027	4.02558e-21	11	AT3G46617	NA
2.74912e-25	0.339082	0.248	0.046	5.42072e-21	11	AT2G38160	NA
2.96772e-25	0.323817	0.271	0.054	5.85175e-21	11	AT2G33560	BUBR1
8.53981e-25	0.318777	0.256	0.05	1.68388e-20	11	AT4G21820	NA
1.56179e-24	0.258836	0.178	0.026	3.07954e-20	11	AT1G54820	NA
2.05498e-24	0.391899	0.372	0.097	4.05201e-20	11	AT1G20610	CYCB2;3
2.13806e-24	0.445833	0.457	0.138	4.21583e-20	11	AT1G05230	HDG2
9.09139e-24	0.372329	0.287	0.064	1.79264e-19	11	AT3G19590	BUB3.1
2.69417e-23	0.369818	0.295	0.068	5.31236e-19	11	AT1G49940	NA
3.48301e-23	0.397968	0.372	0.102	6.8678e-19	11	AT3G57060	NA
4.79735e-23	0.453423	0.488	0.162	9.45941e-19	11	AT4G18570	NA
1.22428e-22	0.509055	0.349	0.092	2.41403e-18	11	AT3G01710	NA
7.0409e-22	0.675161	0.45	0.145	1.38833e-17	11	AT1G02190	CER1-L1
8.11566e-22	0.281638	0.217	0.041	1.60025e-17	11	AT2G22140	EME1B
9.33357e-22	0.426061	0.341	0.092	1.84039e-17	11	AT3G46540	NA
1.14215e-21	0.336952	0.302	0.073	2.25209e-17	11	AT1G10780	NA
1.16465e-21	0.433316	0.341	0.092	2.29646e-17	11	AT2G27970	CKS2
1.51839e-21	0.632367	0.605	0.258	2.99396e-17	11	AT3G13690	NA
1.74801e-21	0.429075	0.38	0.112	3.44673e-17	11	AT1G20060	NA
1.78124e-21	0.336397	0.372	0.103	3.51225e-17	11	AT2G33400	NA
1.85097e-21	0.302846	0.233	0.047	3.64974e-17	11	AT5G66800	NA
2.89934e-21	0.342283	0.318	0.079	5.71692e-17	11	AT5G01910	NA
2.97012e-21	0.444821	0.465	0.157	5.85648e-17	11	AT5G62410	TTN3
6.99862e-21	0.362925	0.372	0.109	1.37999e-16	11	AT1G49580	NA
1.00123e-20	0.54363	0.597	0.25	1.97423e-16	11	AT4G33200	XI-I
1.36669e-20	0.307754	0.233	0.049	2.69485e-16	11	AT2G35310	REM23
1.5683e-20	0.402203	0.45	0.148	3.09237e-16	11	AT5G11160	APT5
1.65072e-20	0.504856	0.403	0.124	3.25489e-16	11	AT2G47500	NA
1.76829e-20	0.342457	0.302	0.076	3.48671e-16	11	AT5G37630	EMB2656
4.00449e-20	0.558853	0.419	0.141	7.89605e-16	11	AT1G20090	ROP2
4.2068e-20	0.344873	0.326	0.089	8.29497e-16	11	AT4G33400	NA
4.82602e-20	0.314439	0.295	0.075	9.51595e-16	11	AT1G15660	CENP-C
6.37742e-20	0.410315	0.116	0.014	1.2575e-15	11	AT5G60880	BASL
1.12568e-19	0.35204	0.287	0.072	2.21962e-15	11	AT3G49900	NA
1.2789e-19	0.261691	0.24	0.053	2.52173e-15	11	AT1G45130	BGAL5
2.09625e-19	0.374428	0.558	0.21	4.13339e-15	11	AT4G21750	ATML1
2.69028e-19	0.324486	0.279	0.07	5.30469e-15	11	AT1G09470	ATNEAP3
4.56639e-19	0.446772	0.659	0.28	9.00402e-15	11	AT2G47240	LACS1
1.17005e-18	0.274246	0.248	0.058	2.3071e-14	11	AT5G48460	ATFIM2
1.48679e-18	0.423905	0.349	0.107	2.93166e-14	11	AT4G37110	NA
1.87461e-18	0.272296	0.264	0.065	3.69635e-14	11	AT2G28630	KCS12
3.3244e-18	0.299005	0.302	0.082	6.55506e-14	11	AT5G67270	EB1C
4.21997e-18	0.368177	0.302	0.086	8.32094e-14	11	AT4G14310	NA
5.30906e-18	0.557666	0.45	0.167	1.04684e-13	11	AT5G23940	PEL3
5.92193e-18	0.306468	0.248	0.06	1.16769e-13	11	AT1G09515	NA
6.00722e-18	0.288962	0.24	0.058	1.1845e-13	11	AT1G80370	CYCA2;4
6.75597e-18	0.428049	0.357	0.112	1.33214e-13	11	AT3G04630	WDL1
1.10795e-17	0.257825	0.233	0.054	2.18466e-13	11	AT5G21950	NA
1.17633e-17	0.645721	0.698	0.358	2.31949e-13	11	AT3G08770	LTP6
1.31096e-17	0.409916	0.473	0.182	2.58495e-13	11	AT1G13220	LINC2
1.42829e-17	0.276503	0.24	0.058	2.81631e-13	11	AT2G36050	OFP15
2.06056e-17	0.576519	0.574	0.25	4.06301e-13	11	AT1G72970	HTH
4.95252e-17	0.652292	0.597	0.295	9.76538e-13	11	AT5G20010	RAN1
5.1329e-17	0.33981	0.349	0.112	1.01211e-12	11	AT4G15790	NA
8.65691e-17	0.287079	0.287	0.079	1.70697e-12	11	AT3G15550	NA
1.09426e-16	0.3897	0.372	0.126	2.15766e-12	11	AT5G39220	NA
1.30323e-16	0.461921	0.512	0.21	2.5697e-12	11	AT4G39330	CAD9
1.35031e-16	0.327061	0.31	0.093	2.66254e-12	11	AT4G22570	APT3
2.57641e-16	0.381655	0.38	0.133	5.08017e-12	11	AT3G60190	EDR3
2.62894e-16	0.553247	0.566	0.27	5.18374e-12	11	AT2G39870	NA
3.59893e-16	0.273042	0.256	0.068	7.09636e-12	11	AT5G11510	MYB3R-4
3.6109e-16	0.325301	0.372	0.127	7.11998e-12	11	AT3G10180	NA
4.52114e-16	0.570693	0.496	0.226	8.91479e-12	11	AT5G12080	MSL10
4.85074e-16	0.618348	0.612	0.303	9.56469e-12	11	AT1G14350	MYB124
4.88233e-16	0.367161	0.287	0.083	9.62698e-12	11	AT3G03130	NA
4.96864e-16	0.267514	0.186	0.04	9.79717e-12	11	AT5G37540	NA
5.41845e-16	0.293883	0.256	0.068	1.06841e-11	11	AT4G37490	CYCB1;1
2.21445e-15	0.533961	0.713	0.392	4.36646e-11	11	AT5G62700	TUB3
2.79145e-15	0.326598	0.132	0.023	5.50418e-11	11	AT4G31805	POLAR
2.97461e-15	0.389551	0.326	0.108	5.86533e-11	11	AT3G55560	AHL15
3.24814e-15	0.489282	0.527	0.239	6.40468e-11	11	AT5G64910	NA
4.3395e-15	0.459844	0.388	0.146	8.55662e-11	11	AT1G17200	CASPL2A1
6.75075e-15	0.357888	0.264	0.077	1.33111e-10	11	AT1G16070	TLP8
7.22701e-15	0.424557	0.318	0.105	1.42502e-10	11	AT1G78170	NA
7.42615e-15	0.288283	0.217	0.056	1.46429e-10	11	AT3G57860	UVI4-LIKE
8.06766e-15	0.298873	0.233	0.062	1.59078e-10	11	AT1G23790	CORD4
9.71975e-15	0.326247	0.256	0.074	1.91654e-10	11	AT4G30850	HHP2
1.07045e-14	0.356115	0.372	0.136	2.11071e-10	11	AT1G35780	NA
1.25906e-14	0.321459	0.349	0.119	2.48261e-10	11	AT2G28620	RSW7
2.36945e-14	0.360269	0.341	0.119	4.67208e-10	11	AT1G51460	FOP2
3.3994e-14	0.391524	0.403	0.157	6.70293e-10	11	AT3G06740	GATA15
3.62659e-14	0.257593	0.256	0.074	7.15092e-10	11	AT1G09450	HASPIN
3.87432e-14	0.504615	0.411	0.173	7.63938e-10	11	AT3G51290	APSR1
6.23335e-14	0.256138	0.24	0.068	1.22909e-09	11	AT1G54385	SINE1
7.58956e-14	0.382087	0.496	0.22	1.49651e-09	11	AT1G12330	NA
2.51041e-13	0.253205	0.256	0.076	4.95002e-09	11	AT3G55660	ROPGEF6
2.93072e-13	0.260833	0.287	0.093	5.77879e-09	11	AT3G55110	ABCG18
3.13618e-13	0.46548	0.45	0.191	6.18391e-09	11	AT5G25610	RD22
3.5849e-13	0.534087	0.69	0.393	7.06871e-09	11	AT1G50010	TUA2
1.7238e-12	0.49881	0.481	0.24	3.39899e-08	11	AT4G34400	TFS1
3.96534e-12	0.60372	0.426	0.207	7.81887e-08	11	AT4G13100	NA
4.11129e-12	0.367182	0.349	0.137	8.10664e-08	11	AT1G71695	NA
4.49986e-12	0.255422	0.233	0.072	8.87282e-08	11	AT4G30340	DGK7
5.21979e-12	0.332842	0.364	0.144	1.02924e-07	11	AT1G49430	LRD2
5.26774e-12	0.252861	0.287	0.1	1.03869e-07	11	AT1G55500	ECT4
6.73008e-12	0.259341	0.318	0.118	1.32704e-07	11	AT5G54280	ATMYOS1
8.32662e-12	0.330254	0.38	0.157	1.64184e-07	11	AT2G20850	SRF1
1.32548e-11	0.294993	0.349	0.137	2.61358e-07	11	AT1G50490	UBC20
1.48195e-11	0.267371	0.248	0.082	2.9221e-07	11	AT1G15570	CYCA2;3
3.89689e-11	0.262747	0.264	0.092	7.6839e-07	11	AT2G20000	HBT
4.75789e-11	0.256811	0.217	0.068	9.38161e-07	11	AT3G02400	FHA3
6.11555e-11	0.573006	0.496	0.265	1.20586e-06	11	AT1G23000	NA
8.91904e-11	0.424055	0.581	0.32	1.75866e-06	11	AT5G48480	NA
1.09226e-10	0.283606	0.264	0.096	2.15372e-06	11	AT4G32700	TEB
1.72276e-10	0.317781	0.217	0.072	3.39693e-06	11	AT4G34500	NA
1.96854e-10	0.39669	0.535	0.298	3.88157e-06	11	AT5G26850	NA
3.06857e-10	0.299728	0.395	0.181	6.0506e-06	11	AT4G39050	KIN7.4
3.80609e-10	0.373742	0.426	0.203	7.50486e-06	11	AT3G04290	LTL1
5.70742e-10	0.369877	0.574	0.327	1.12539e-05	11	AT1G04820	TUA4
1.10351e-09	0.255891	0.295	0.118	2.1759e-05	11	AT2G41980	SINAT1
1.10481e-09	0.250819	0.171	0.05	2.17847e-05	11	AT5G53200	TRY
1.26882e-09	0.3289	0.411	0.2	2.50186e-05	11	AT4G27370	VIIIB
2.14332e-09	0.291453	0.279	0.112	4.2262e-05	11	AT5G41070	DRB5
2.20825e-09	0.32635	0.302	0.129	4.35422e-05	11	AT5G62710	NA
2.91073e-09	0.263627	0.217	0.076	5.73937e-05	11	AT5G43760	KCS20
1.16293e-08	0.295871	0.364	0.173	0.000229306	11	AT3G16870	GATA17
1.36608e-08	0.368549	0.589	0.371	0.000269364	11	AT5G62690	TUB2
4.98332e-08	0.257522	0.349	0.169	0.00098261	11	AT1G63640	NA
5.75383e-08	0.287711	0.295	0.132	0.00113454	11	AT3G05600	ATEH1
8.7321e-08	0.323263	0.295	0.132	0.0017218	11	AT1G10060	BCAT1
9.10574e-08	0.386203	0.434	0.237	0.00179547	11	AT5G62230	ERL1
1.146e-07	0.353911	0.364	0.184	0.00225968	11	AT2G27385	NA
1.54235e-07	0.339286	0.163	0.056	0.00304121	11	AT5G53210	SPCH
2.02599e-07	0.259196	0.388	0.205	0.00399485	11	AT5G54670	KATC
2.12625e-07	0.278628	0.318	0.155	0.00419253	11	AT1G27950	LTPG1
2.16029e-07	0.277411	0.295	0.139	0.00425966	11	AT3G16630	KINESIN-13A
2.70479e-07	0.27893	0.38	0.203	0.00533331	11	AT1G10290	DRP2A
2.74923e-07	0.395066	0.605	0.411	0.00542094	11	AT5G40340	PDP3
3.05806e-07	0.320753	0.287	0.13	0.00602987	11	AT2G25060	ENODL14
3.29895e-07	0.316306	1	1	0.00650487	11	AT2G21660	RBGA3
3.75391e-07	0.333108	0.504	0.298	0.00740195	11	AT5G20020	RAN2
4.75576e-07	0.339857	0.504	0.306	0.0093774	11	AT1G55110	REDSTART
5.01549e-07	0.362838	0.713	0.522	0.00988955	11	AT4G35100	SIMIP
5.287e-07	0.253796	0.442	0.255	0.0104249	11	AT5G42080	RSW9
1.85312e-06	0.257262	0.171	0.066	0.0365398	11	AT1G06080	ATADS1
2.00363e-06	0.307169	0.612	0.426	0.0395077	11	AT5G13000	GSL12
2.05016e-06	0.305158	0.721	0.508	0.0404251	11	AT5G15230	GASA4
0	2.49205	0.714	0.011	0	12	AT4G24450	PWD
0	2.29613	0.688	0.007	0	12	AT1G68170	UMAMIT23
0	2.12596	0.792	0.008	0	12	AT3G21600	NA
0	1.80213	0.649	0.01	0	12	AT2G46630	NA
0	1.78833	0.597	0.007	0	12	AT5G09220	AAP2
0	1.73205	0.61	0.007	0	12	AT1G15960	NRAMP6
0	1.71993	0.675	0.005	0	12	AT2G16740	UBC29
0	1.61036	0.558	0.004	0	12	AT5G16530	PIN5
0	1.55641	0.74	0.002	0	12	AT3G58720	NA
0	1.53696	0.675	0.015	0	12	AT5G63850	AAP4
0	1.4607	0.87	0.013	0	12	AT1G79430	WDY
0	1.41312	0.61	0.008	0	12	AT2G38640	NA
0	1.4011	0.597	0.003	0	12	AT2G18196	NA
0	1.37372	0.455	0.002	0	12	AT5G18240	MYR1
0	1.37353	0.545	0.006	0	12	AT1G22710	SUT1
0	1.0919	0.545	0.005	0	12	AT1G67870	NA
0	1.08766	0.558	0.002	0	12	AT5G27690	NA
0	1.04203	0.61	0.002	0	12	AT5G02600	NPCC6
0	0.99713	0.584	0.002	0	12	AT3G12730	NA
0	0.996653	0.468	0.002	0	12	AT5G43380	TOPP6
0	0.949751	0.442	0.002	0	12	AT4G00580	NA
0	0.928584	0.468	0.003	0	12	AT5G64240	MCP1A
0	0.911209	0.364	0.001	0	12	AT1G08237	NA
0	0.797389	0.39	0.001	0	12	AT2G15310	ATARFB1A
0	0.796911	0.403	0.001	0	12	AT4G01600	NA
0	0.786821	0.403	0.001	0	12	AT1G73040	NA
0	0.786582	0.429	0.001	0	12	AT3G12890	ASML2
0	0.696606	0.364	0.002	0	12	AT1G02630	NA
0	0.694695	0.39	0.003	0	12	AT1G54575	NA
0	0.432696	0.286	0.001	0	12	AT2G20500	NA
5.3596e-307	1.05935	0.39	0.003	1.05681e-302	12	AT2G39510	UMAMIT14
2.51469e-290	0.638908	0.273	0.001	4.95847e-286	12	AT4G01420	CBL5
1.00775e-287	2.7161	0.519	0.009	1.98708e-283	12	AT2G39850	NA
7.1672e-286	0.738946	0.377	0.003	1.41323e-281	12	AT1G67860	NA
1.99707e-285	0.639147	0.26	0.001	3.93783e-281	12	AT3G61210	NA
1.04872e-275	0.764484	0.286	0.001	2.06786e-271	12	AT4G00780	NA
8.75873e-273	0.823844	0.39	0.004	1.72705e-268	12	AT1G62570	FMO
4.96938e-269	0.431739	0.273	0.001	9.79863e-265	12	AT5G64685	NA
3.70504e-263	0.593797	0.351	0.003	7.30559e-259	12	AT4G27435	NA
2.06115e-258	0.85891	0.312	0.002	4.06417e-254	12	AT2G26695	NA
2.07707e-258	0.684062	0.312	0.002	4.09556e-254	12	AT4G19840	PP2-A1
4.23803e-258	0.512181	0.286	0.002	8.35655e-254	12	AT1G73700	NA
3.28089e-250	0.588564	0.286	0.002	6.46926e-246	12	AT3G25570	SAMDC3
5.29739e-241	0.375873	0.234	0.001	1.04454e-236	12	AT5G42146	NA
1.24761e-226	2.11655	0.623	0.021	2.46005e-222	12	AT1G68740	PHO1;H1
1.2287e-225	0.646582	0.325	0.004	2.42274e-221	12	AT2G18328	RL4
1.05429e-224	0.360895	0.221	0.001	2.07885e-220	12	AT5G06850	MCTP1
3.44446e-220	0.684779	0.26	0.002	6.79178e-216	12	AT4G36820	MCU4
1.08839e-217	1.44906	0.312	0.003	2.14609e-213	12	AT2G32870	NA
5.21612e-215	1.04862	0.545	0.016	1.02851e-210	12	AT5G57350	HA3
7.49083e-215	0.446023	0.221	0.001	1.47704e-210	12	AT1G20120	NA
7.31601e-213	0.538655	0.234	0.001	1.44257e-208	12	AT4G36570	RL3
5.88984e-208	0.555609	0.377	0.006	1.16136e-203	12	AT4G34560	NA
3.11216e-206	0.444112	0.26	0.002	6.13656e-202	12	AT4G00880	SAUR31
6.10141e-199	0.695018	0.403	0.008	1.20308e-194	12	AT3G12750	ZIP1
2.53358e-197	0.928584	0.273	0.003	4.99571e-193	12	AT1G45201	TLL1
1.3286e-195	0.682153	0.286	0.003	2.61974e-191	12	AT4G21310	DEAL2
1.24956e-186	0.346966	0.182	0.001	2.46389e-182	12	AT1G51340	MATE
1.24959e-186	0.460177	0.182	0.001	2.46393e-182	12	AT1G10380	NA
8.94388e-186	1.74797	0.662	0.031	1.76355e-181	12	AT5G07440	GDH2
4.1275e-184	1.25101	0.338	0.006	8.13861e-180	12	AT4G39770	TPPH
1.38908e-182	1.26664	0.286	0.004	2.73899e-178	12	AT3G11680	NA
6.02776e-182	0.300916	0.208	0.001	1.18855e-177	12	AT2G20562	TAX2
1.13944e-180	2.86586	0.844	0.058	2.24675e-176	12	AT1G66200	GSR2
1.14406e-159	0.79408	0.364	0.009	2.25585e-155	12	AT5G54660	NA
6.55064e-159	1.29233	0.39	0.011	1.29166e-154	12	AT1G44100	AAP5
3.35211e-157	0.678818	0.26	0.004	6.60968e-153	12	AT1G80760	NLM7
2.31285e-154	3.05374	0.922	0.088	4.56047e-150	12	AT3G15353	MT3
2.84358e-153	0.359939	0.195	0.002	5.60698e-149	12	AT1G24575	NA
4.16055e-146	0.562991	0.351	0.009	8.20378e-142	12	AT3G43270	NA
3.48672e-145	0.269742	0.182	0.001	6.87511e-141	12	AT2G02020	PTR4
1.76346e-144	0.677378	0.351	0.009	3.47719e-140	12	AT4G01440	UMAMIT31
2.14861e-139	0.528887	0.312	0.007	4.23663e-135	12	AT5G49660	XIP1
3.61131e-139	1.17582	0.338	0.009	7.12078e-135	12	AT1G11080	SCPL31
6.07244e-135	0.541948	0.286	0.006	1.19736e-130	12	AT5G63710	NA
1.26159e-129	0.31698	0.143	0.001	2.48761e-125	12	AT1G59730	TH7
2.63087e-127	0.328347	0.208	0.003	5.18756e-123	12	AT3G21510	AHP1
2.4138e-123	0.373722	0.182	0.002	4.75952e-119	12	AT3G19550	NA
5.28798e-119	0.61825	0.247	0.005	1.04268e-114	12	AT3G56240	CCH
1.66369e-118	1.57642	0.675	0.055	3.28046e-114	12	AT4G37180	UIF1
8.71782e-116	0.595462	0.234	0.005	1.71898e-111	12	AT1G67865	NA
5.31082e-115	0.402769	0.169	0.002	1.04719e-110	12	AT5G04080	ATHCYSTM12
3.00044e-112	0.868287	0.442	0.022	5.91626e-108	12	AT3G25620	ABCG21
9.12603e-110	0.947718	0.545	0.036	1.79947e-105	12	AT1G61930	NA
4.02922e-107	0.739368	0.39	0.018	7.94482e-103	12	AT5G22090	EAR1
3.0276e-103	0.27022	0.143	0.001	5.96982e-99	12	AT1G73630	NA
3.09135e-102	0.283739	0.169	0.002	6.09553e-98	12	AT3G14560	NA
8.1842e-102	0.402345	0.26	0.007	1.61376e-97	12	AT2G40900	UMAMIT11
1.59286e-101	1.19308	0.636	0.055	3.14079e-97	12	AT2G22500	UCP5
1.98418e-100	1.33917	0.584	0.047	3.9124e-96	12	AT1G31770	ATABCG14
5.82672e-98	2.05259	0.844	0.117	1.14891e-93	12	AT2G27030	CAM5
9.02836e-95	0.954475	0.532	0.041	1.78021e-90	12	AT2G39830	LRD3
3.74043e-94	0.317697	0.091	0	7.37539e-90	12	AT3G04030	MYR2
1.5932e-93	0.251996	0.143	0.002	3.14148e-89	12	AT2G16050	NA
2.16999e-91	0.483786	0.325	0.014	4.27879e-87	12	AT3G01470	HD-ZIP-1
2.88069e-90	0.370383	0.156	0.002	5.68014e-86	12	AT5G02260	EXPA9
5.62785e-86	0.70338	0.429	0.028	1.1097e-81	12	AT5G54130	NA
4.02387e-82	0.591645	0.312	0.015	7.93427e-78	12	AT4G24120	YSL1
2.55755e-79	1.32603	0.636	0.073	5.04298e-75	12	AT4G26640	WRKY20
2.77114e-79	0.490362	0.299	0.014	5.46413e-75	12	AT1G77920	TGA7
8.07594e-79	0.29829	0.143	0.002	1.59241e-74	12	AT5G05365	NA
5.96512e-77	0.915868	0.312	0.016	1.1762e-72	12	AT5G62680	NPF2.11
1.62372e-74	0.250565	0.169	0.004	3.20165e-70	12	AT4G16790	NA
3.91167e-72	1.4816	0.688	0.097	7.71304e-68	12	AT1G75390	BZIP44
1.27038e-70	0.518393	0.351	0.023	2.50494e-66	12	AT5G29000	PHL1
6.20021e-70	0.853476	0.558	0.061	1.22256e-65	12	AT1G78580	TPS1
3.52431e-69	0.568064	0.403	0.031	6.94923e-65	12	AT1G50600	SCL5
5.90055e-69	0.308157	0.195	0.006	1.16347e-64	12	AT2G03500	HHO4
6.77824e-68	0.373484	0.13	0.002	1.33653e-63	12	AT1G61130	SCPL32
2.63757e-65	0.717596	0.13	0.003	5.20076e-61	12	AT2G39855	NA
2.79955e-65	0.492092	0.182	0.006	5.52016e-61	12	AT3G30340	UMAMIT32
9.45303e-64	0.603004	0.338	0.024	1.86395e-59	12	AT1G56670	NA
2.79281e-63	1.10376	0.519	0.06	5.50685e-59	12	AT2G29525	ATIPCS3
3.4218e-63	0.618242	0.403	0.034	6.7471e-59	12	AT1G69410	ELF5A-3
1.82198e-59	0.720468	0.442	0.044	3.59258e-55	12	AT5G39340	ATHP2
3.2558e-59	1.05973	0.481	0.053	6.41978e-55	12	AT5G54940	NA
1.22763e-57	0.932446	0.558	0.074	2.42063e-53	12	AT2G23950	CLERK
1.41839e-57	0.414157	0.234	0.012	2.79678e-53	12	AT1G49405	CASPL5C3
4.14249e-56	0.287356	0.208	0.01	8.16817e-52	12	AT1G23550	SRO2
1.11407e-55	0.309584	0.156	0.005	2.19673e-51	12	AT5G49520	WRKY48
1.28897e-55	1.48929	0.766	0.159	2.54159e-51	12	AT4G38740	ROC1
1.3752e-54	0.574923	0.364	0.032	2.71162e-50	12	AT4G02940	ALKBH10B
2.06606e-54	0.645017	0.506	0.062	4.07385e-50	12	AT5G65280	GCL1
7.7163e-52	0.575154	0.364	0.034	1.5215e-47	12	AT5G66440	NA
6.58535e-51	0.66827	0.286	0.021	1.2985e-46	12	AT1G58340	ZRZ
7.28759e-50	0.357101	0.221	0.013	1.43697e-45	12	AT3G11280	NA
1.98845e-49	0.403247	0.091	0.002	3.92083e-45	12	AT4G00670	NA
3.41645e-47	0.816316	0.584	0.097	6.73656e-43	12	AT2G03710	2004-09-01
5.94144e-47	0.517611	0.143	0.005	1.17153e-42	12	AT3G44220	NHL17
9.81615e-47	1.33884	0.506	0.077	1.93555e-42	12	AT1G07590	NA
2.21858e-45	0.485615	0.351	0.036	4.3746e-41	12	AT1G10900	NA
5.42412e-45	0.312927	0.26	0.019	1.06953e-40	12	AT4G29230	NAC075
8.37253e-45	0.355685	0.221	0.014	1.6509e-40	12	AT3G24460	NA
5.32274e-44	2.02792	0.922	0.37	1.04954e-39	12	AT5G02380	MT2B
6.58883e-44	1.27511	0.753	0.189	1.29919e-39	12	AT5G20700	NA
2.42702e-43	0.568579	0.273	0.023	4.7856e-39	12	AT5G45350	NA
3.10015e-43	0.680753	0.519	0.081	6.11289e-39	12	AT1G10120	CIB4
7.97044e-43	0.91304	0.519	0.081	1.57161e-38	12	AT5G35670	IQD33
3.94127e-40	0.271654	0.052	0	7.77139e-36	12	AT5G04690	NA
4.15083e-40	0.25534	0.052	0	8.18461e-36	12	AT1G67520	NA
3.66334e-39	0.260453	0.156	0.008	7.22337e-35	12	AT4G18010	IP5PII
2.24947e-37	0.250045	0.195	0.013	4.43551e-33	12	AT1G79270	ECT8
3.39885e-37	0.771622	0.325	0.038	6.70184e-33	12	AT5G13180	VNI2
6.90946e-37	0.435746	0.182	0.012	1.36241e-32	12	AT5G62940	HCA2
3.45026e-36	0.255101	0.065	0.001	6.80322e-32	12	AT1G29380	NA
4.63399e-36	1.19063	0.156	0.009	9.13731e-32	12	AT3G01670	SEOR2
2.18598e-35	0.578124	0.364	0.049	4.31032e-31	12	AT1G07300	NA
4.21431e-35	0.499484	0.052	0.001	8.30978e-31	12	AT5G48690	NA
2.12393e-33	0.254862	0.065	0.001	4.18797e-29	12	AT1G08160	NA
2.41277e-31	1.50328	0.818	0.32	4.7575e-27	12	AT1G54410	HIRD11
2.53379e-30	0.256186	0.156	0.011	4.99613e-26	12	AT3G61220	SDR1
2.39954e-29	0.53412	0.078	0.002	4.73142e-25	12	AT4G19050	NA
4.39759e-29	0.572682	0.481	0.096	8.67116e-25	12	AT3G42670	CLSY1
8.09675e-29	0.60913	0.403	0.072	1.59652e-24	12	AT2G16430	PAP10
8.14343e-29	0.307738	0.182	0.015	1.60572e-24	12	AT1G73480	MAGL4
1.91794e-28	0.261878	0.117	0.006	3.78179e-24	12	AT3G03820	SAUR29
1.24522e-27	0.53715	0.273	0.036	2.45533e-23	12	AT4G09030	ATAGP10
4.6208e-27	0.348844	0.273	0.035	9.11129e-23	12	AT2G31200	ATADF6
7.29925e-27	0.619093	0.455	0.098	1.43927e-22	12	AT1G74510	NA
1.17762e-26	1.02302	0.662	0.216	2.32204e-22	12	AT4G34590	GBF6
5.82157e-26	0.544483	0.364	0.065	1.1479e-21	12	AT1G64140	NA
6.78696e-26	1.23335	0.688	0.247	1.33825e-21	12	AT1G24764	MAP70-2
2.52465e-25	0.791895	0.506	0.128	4.97811e-21	12	AT1G31812	ATACBP6
5.55111e-25	0.49867	0.26	0.036	1.09457e-20	12	AT3G56760	NA
7.09286e-25	0.406872	0.26	0.035	1.39857e-20	12	AT5G08170	EMB1873
1.45528e-24	1.32048	0.831	0.433	2.86952e-20	12	AT3G02470	SAMDC
3.14006e-24	0.607979	0.091	0.004	6.19157e-20	12	AT1G29520	NA
4.92729e-24	0.299483	0.065	0.002	9.71564e-20	12	AT3G20570	ENODL9
9.95411e-24	0.355921	0.143	0.012	1.96275e-19	12	AT1G20823	ATATL80
1.05674e-23	0.365222	0.247	0.033	2.08368e-19	12	AT1G11700	NA
1.33135e-23	0.416267	0.338	0.06	2.62516e-19	12	AT5G59890	ATADF4
1.94518e-23	0.819515	0.571	0.168	3.83551e-19	12	AT1G28520	VOZ1
5.53967e-23	0.401141	0.364	0.069	1.09231e-18	12	AT3G24770	CLE41
6.14627e-23	0.545218	0.364	0.071	1.21192e-18	12	AT5G23860	TUB8
3.81378e-22	0.253738	0.182	0.02	7.52002e-18	12	AT1G68130	IDD14BETA
4.63009e-22	0.421998	0.286	0.047	9.12962e-18	12	AT2G22730	NA
7.33321e-22	0.264062	0.156	0.015	1.44596e-17	12	AT5G54470	BBX29
1.98078e-21	0.495476	0.39	0.085	3.90571e-17	12	AT1G03610	NA
4.74519e-21	0.586289	0.364	0.077	9.35657e-17	12	AT4G17460	JAB
6.93089e-21	0.282243	0.195	0.024	1.36663e-16	12	AT4G39955	NA
9.10633e-21	0.803541	0.494	0.139	1.79559e-16	12	AT3G54390	NA
9.55455e-21	0.378009	0.234	0.034	1.88397e-16	12	AT2G46600	NA
2.98156e-20	0.418281	0.325	0.063	5.87905e-16	12	AT1G68000	PIS1
7.24553e-20	0.43676	0.286	0.052	1.42867e-15	12	AT4G14410	BHLH104
9.34236e-20	0.418186	0.351	0.075	1.84213e-15	12	AT4G00570	NAD-ME2
9.49405e-20	0.303411	0.104	0.007	1.87204e-15	12	AT1G75450	CKX5
[truncated: 138 more rows]
