# Supplementary material for: A 3D gene expression atlas of the floral meristem based on spatial reconstruction of single nucleus RNA sequencing data
Source: Nat Commun. 2022 May 20;13:2838. doi: 10.1038/s41467-022-30177-y (PMC9122980; doi:10.1038/s41467-022-30177-y)
Supplement: Supplementary file 6 — Supplementary Data 3 [file 41467_2022_30177_MOESM6_ESM.xlsx]

## Sheet: description
Supplementary Data 3. Program for gentleMACS Dissociator
Nuclei isolation is done in an M Tube using the gentleMACS benchtop dissociator. The M Tube bears septums, a rotor and a stator on the cap. After being attached to the gentleMACS dissociator, the M tube can homogenize plant tissues into single nuclei suspension automatically with a defined program. Our program (see tab "gentleMACS Dissociator program") consists of several rounds of spin commands …

## Sheet: gentleMACS Dissociator program
Step	Command
1	Loop 3x
2	Spin(200 rpm/60 s)
3	end loop
4	Loop 3x
5	Spin(200 rpm /1 s)
6	Spin(300 rpm/1 s)
7	Spin(400 rpm/3 s)
8	Spin(-400 rpm/2 s)
9	Spin(400 rpm/3 s)
10	Spin(-400 rpm/1 s)
11	Spin(200 rpm/4 s)
12	Spin(-400 rpm/2 s)
13	Spin(400 rpm/3 s)
14	Spin(200 rpm/6 s)
15	Spin(-200 rpm/2 s)
16	Spin(200 rpm/8 s)
17	end loop
18	end
